# Supplementary material for: Genome-wide mapping of matrix attachment regions in Drosophila melanogaster
Source: BMC Genomics. 2014 Nov 25;15(1):1022. doi: 10.1186/1471-2164-15-1022 (PMC4301625; doi:10.1186/1471-2164-15-1022)
Supplement: Supplementary file 3 — Additional file 3: BED file – List of all MARs mapped to the euchromatic region. (ZIP 82 KB) [file 12864_2014_6839_MOESM3_ESM.zip]

Archive with 1 entries (1 files):
- 4694398911329788_add3.bed
