# Supplementary material for: Genome-wide mapping of matrix attachment regions in Drosophila melanogaster
Source: BMC Genomics. 2014 Nov 25;15(1):1022. doi: 10.1186/1471-2164-15-1022 (PMC4301625; doi:10.1186/1471-2164-15-1022)
Supplement: Supplementary file 3 — Additional file 3: BED file – List of all MARs mapped to the euchromatic region. (ZIP 82 KB) [file 12864_2014_6839_MOESM3_ESM.zip › 4694398911329788_add3.bed]

chr2L	52448	52712	em_common_peak-1
chr2L	131966	132350	em_common_peak-2
chr2L	133284	133646	em_common_peak-3
chr2L	160719	161604	em_common_peak-4
chr2L	172194	172514	em_common_peak-5
chr2L	183748	184505	em_common_peak-6
chr2L	189706	190824	em_common_peak-7
chr2L	240706	241083	em_common_peak-8
chr2L	285423	285841	em_common_peak-9
chr2L	295255	296500	em_common_peak-10
chr2L	307239	307629	em_common_peak-11
chr2L	313755	314238	em_common_peak-12
chr2L	328132	328564	em_common_peak-13
chr2L	420276	420630	em_common_peak-14
chr2L	476775	479793	em_common_peak-15
chr2L	490587	491009	em_common_peak-16
chr2L	501696	502134	em_common_peak-17
chr2L	516422	516884	em_common_peak-18
chr2L	521802	522039	em_common_peak-19
chr2L	522318	522802	em_common_peak-20
chr2L	545560	545921	em_common_peak-21
chr2L	560712	561368	em_common_peak-22
chr2L	621641	621994	em_common_peak-23
chr2L	626447	628045	em_common_peak-24
chr2L	685262	685679	em_common_peak-25
chr2L	703677	704144	em_common_peak-26
chr2L	756119	756493	em_common_peak-27
chr2L	763892	764275	em_common_peak-28
chr2L	821796	822192	em_common_peak-29
chr2L	826323	826789	em_common_peak-30
chr2L	850422	850804	em_common_peak-31
chr2L	850837	851244	em_common_peak-32
chr2L	852790	853154	em_common_peak-33
chr2L	871356	872171	em_common_peak-34
chr2L	872738	874006	em_common_peak-35
chr2L	901408	901719	em_common_peak-36
chr2L	933187	933673	em_common_peak-37
chr2L	939565	940025	em_common_peak-38
chr2L	949549	949854	em_common_peak-39
chr2L	950451	951182	em_common_peak-40
chr2L	955725	955966	em_common_peak-41
chr2L	966731	967076	em_common_peak-42
chr2L	1012506	1012830	em_common_peak-43
chr2L	1060811	1061160	em_common_peak-44
chr2L	1061329	1061996	em_common_peak-45
chr2L	1077536	1077887	em_common_peak-46
chr2L	1116554	1117044	em_common_peak-47
chr2L	1118740	1119237	em_common_peak-48
chr2L	1142970	1143465	em_common_peak-49
chr2L	1181013	1181484	em_common_peak-50
chr2L	1192249	1192529	em_common_peak-51
chr2L	1197939	1198319	em_common_peak-52
chr2L	1200733	1201123	em_common_peak-53
chr2L	1213788	1214113	em_common_peak-54
chr2L	1214730	1215103	em_common_peak-55
chr2L	1216513	1216935	em_common_peak-56
chr2L	1253391	1253837	em_common_peak-57
chr2L	1258318	1258752	em_common_peak-58
chr2L	1259447	1259721	em_common_peak-59
chr2L	1273264	1273565	em_common_peak-60
chr2L	1274655	1275089	em_common_peak-61
chr2L	1306056	1306558	em_common_peak-62
chr2L	1417970	1418438	em_common_peak-63
chr2L	1556336	1556842	em_common_peak-64
chr2L	1602919	1603278	em_common_peak-65
chr2L	1619470	1619934	em_common_peak-66
chr2L	1624069	1624421	em_common_peak-67
chr2L	1625167	1625674	em_common_peak-68
chr2L	1629042	1629517	em_common_peak-69
chr2L	1651139	1651496	em_common_peak-70
chr2L	1658131	1658560	em_common_peak-71
chr2L	1659151	1659647	em_common_peak-72
chr2L	1662269	1662711	em_common_peak-73
chr2L	1663524	1663886	em_common_peak-74
chr2L	1671988	1672526	em_common_peak-75
chr2L	1674091	1674591	em_common_peak-76
chr2L	1677811	1678587	em_common_peak-77
chr2L	1694550	1695089	em_common_peak-78
chr2L	1696094	1696695	em_common_peak-79
chr2L	1702892	1703362	em_common_peak-80
chr2L	1723812	1724320	em_common_peak-81
chr2L	1725220	1725872	em_common_peak-82
chr2L	1729779	1730219	em_common_peak-83
chr2L	1745447	1745717	em_common_peak-84
chr2L	1840278	1840571	em_common_peak-85
chr2L	1885009	1885305	em_common_peak-86
chr2L	1932007	1932566	em_common_peak-87
chr2L	1937671	1937907	em_common_peak-88
chr2L	2011526	2011943	em_common_peak-89
chr2L	2095981	2096454	em_common_peak-90
chr2L	2113472	2113712	em_common_peak-91
chr2L	2130756	2131521	em_common_peak-92
chr2L	2161365	2161900	em_common_peak-93
chr2L	2177882	2178460	em_common_peak-94
chr2L	2329875	2330565	em_common_peak-95
chr2L	2334612	2335034	em_common_peak-96
chr2L	2364454	2364891	em_common_peak-97
chr2L	2368847	2369309	em_common_peak-98
chr2L	2492896	2493181	em_common_peak-99
chr2L	2547119	2547515	em_common_peak-100
chr2L	2549134	2549437	em_common_peak-101
chr2L	2619405	2619708	em_common_peak-102
chr2L	2633177	2633576	em_common_peak-103
chr2L	2663667	2663915	em_common_peak-104
chr2L	2680484	2680928	em_common_peak-105
chr2L	2684465	2684905	em_common_peak-106
chr2L	2716301	2716751	em_common_peak-107
chr2L	2746080	2746737	em_common_peak-108
chr2L	2752195	2752619	em_common_peak-109
chr2L	2752801	2753762	em_common_peak-110
chr2L	2756062	2756514	em_common_peak-111
chr2L	2757014	2757342	em_common_peak-112
chr2L	2783264	2783578	em_common_peak-113
chr2L	2789249	2789732	em_common_peak-114
chr2L	2797403	2797820	em_common_peak-115
chr2L	2822872	2823282	em_common_peak-116
chr2L	2829967	2830414	em_common_peak-117
chr2L	2861377	2861728	em_common_peak-118
chr2L	2862478	2862830	em_common_peak-119
chr2L	2884972	2885281	em_common_peak-120
chr2L	2895681	2896044	em_common_peak-121
chr2L	2915263	2915691	em_common_peak-122
chr2L	2920626	2921080	em_common_peak-123
chr2L	2935717	2936202	em_common_peak-124
chr2L	2943667	2944037	em_common_peak-125
chr2L	2945313	2945668	em_common_peak-126
chr2L	2953972	2954246	em_common_peak-127
chr2L	3011225	3011633	em_common_peak-128
chr2L	3028372	3028796	em_common_peak-129
chr2L	3056401	3056884	em_common_peak-130
chr2L	3083074	3083433	em_common_peak-131
chr2L	3095458	3095801	em_common_peak-132
chr2L	3102924	3103267	em_common_peak-133
chr2L	3124445	3124866	em_common_peak-134
chr2L	3175497	3175769	em_common_peak-135
chr2L	3180726	3181180	em_common_peak-136
chr2L	3185543	3185878	em_common_peak-137
chr2L	3213576	3213984	em_common_peak-138
chr2L	3219154	3219521	em_common_peak-139
chr2L	3219664	3220036	em_common_peak-140
chr2L	3268906	3269223	em_common_peak-141
chr2L	3273997	3274414	em_common_peak-142
chr2L	3340993	3341291	em_common_peak-143
chr2L	3352150	3352488	em_common_peak-144
chr2L	3353478	3353782	em_common_peak-145
chr2L	3365788	3366266	em_common_peak-146
chr2L	3382445	3382769	em_common_peak-147
chr2L	3385284	3385556	em_common_peak-148
chr2L	3414791	3415220	em_common_peak-149
chr2L	3424666	3424976	em_common_peak-150
chr2L	3478252	3479586	em_common_peak-151
chr2L	3519359	3519787	em_common_peak-152
chr2L	3533733	3534329	em_common_peak-153
chr2L	3559221	3559604	em_common_peak-154
chr2L	3567661	3567973	em_common_peak-155
chr2L	3568959	3569149	em_common_peak-156
chr2L	3569214	3569495	em_common_peak-157
chr2L	3656711	3657180	em_common_peak-158
chr2L	3659984	3660522	em_common_peak-159
chr2L	3757116	3757542	em_common_peak-160
chr2L	3787758	3788231	em_common_peak-161
chr2L	3808807	3809171	em_common_peak-162
chr2L	3826855	3827251	em_common_peak-163
chr2L	3886106	3886590	em_common_peak-164
chr2L	3888041	3888490	em_common_peak-165
chr2L	3914827	3915235	em_common_peak-166
chr2L	3921339	3921875	em_common_peak-167
chr2L	3924845	3925239	em_common_peak-168
chr2L	3931270	3931690	em_common_peak-169
chr2L	3940256	3940616	em_common_peak-170
chr2L	3957710	3958146	em_common_peak-171
chr2L	3966297	3966627	em_common_peak-172
chr2L	3974637	3974959	em_common_peak-173
chr2L	3983774	3984300	em_common_peak-174
chr2L	3996258	3996702	em_common_peak-175
chr2L	4020201	4020555	em_common_peak-176
chr2L	4027353	4028050	em_common_peak-177
chr2L	4029555	4029838	em_common_peak-178
chr2L	4034706	4035327	em_common_peak-179
chr2L	4039915	4040473	em_common_peak-180
chr2L	4046913	4047446	em_common_peak-181
chr2L	4047837	4048311	em_common_peak-182
chr2L	4062892	4063310	em_common_peak-183
chr2L	4076187	4076618	em_common_peak-184
chr2L	4083154	4083543	em_common_peak-185
chr2L	4084414	4084892	em_common_peak-186
chr2L	4085064	4085724	em_common_peak-187
chr2L	4113227	4113595	em_common_peak-188
chr2L	4125753	4126137	em_common_peak-189
chr2L	4196840	4197226	em_common_peak-190
chr2L	4220198	4220475	em_common_peak-191
chr2L	4277000	4277474	em_common_peak-192
chr2L	4282966	4283393	em_common_peak-193
chr2L	4293644	4294066	em_common_peak-194
chr2L	4295054	4295394	em_common_peak-195
chr2L	4308119	4308609	em_common_peak-196
chr2L	4309897	4310264	em_common_peak-197
chr2L	4323262	4323883	em_common_peak-198
chr2L	4333779	4334214	em_common_peak-199
chr2L	4373650	4374111	em_common_peak-200
chr2L	4421822	4422226	em_common_peak-201
chr2L	4435302	4435586	em_common_peak-202
chr2L	4436568	4436890	em_common_peak-203
chr2L	4440990	4441358	em_common_peak-204
chr2L	4549042	4549530	em_common_peak-205
chr2L	4583626	4584068	em_common_peak-206
chr2L	4586050	4586437	em_common_peak-207
chr2L	4594795	4595111	em_common_peak-208
chr2L	4602180	4602533	em_common_peak-209
chr2L	4607408	4607673	em_common_peak-210
chr2L	4607743	4607992	em_common_peak-211
chr2L	4663184	4663434	em_common_peak-212
chr2L	4746559	4746944	em_common_peak-213
chr2L	4791872	4792309	em_common_peak-214
chr2L	4796088	4796581	em_common_peak-215
chr2L	4797155	4797759	em_common_peak-216
chr2L	4799424	4799832	em_common_peak-217
chr2L	4800347	4800811	em_common_peak-218
chr2L	4802907	4803384	em_common_peak-219
chr2L	4807318	4807518	em_common_peak-220
chr2L	4821348	4821558	em_common_peak-221
chr2L	4821649	4822121	em_common_peak-222
chr2L	4872586	4872844	em_common_peak-223
chr2L	4892072	4892352	em_common_peak-224
chr2L	4938225	4938869	em_common_peak-225
chr2L	5004367	5004758	em_common_peak-226
chr2L	5033187	5033637	em_common_peak-227
chr2L	5035381	5036102	em_common_peak-228
chr2L	5037817	5038302	em_common_peak-229
chr2L	5038847	5039231	em_common_peak-230
chr2L	5044641	5045094	em_common_peak-231
chr2L	5066474	5067030	em_common_peak-232
chr2L	5075505	5075818	em_common_peak-233
chr2L	5081146	5081450	em_common_peak-234
chr2L	5093355	5093601	em_common_peak-235
chr2L	5118333	5118584	em_common_peak-236
chr2L	5154967	5155377	em_common_peak-237
chr2L	5168991	5169377	em_common_peak-238
chr2L	5223595	5224055	em_common_peak-239
chr2L	5228591	5228977	em_common_peak-240
chr2L	5248696	5249023	em_common_peak-241
chr2L	5261511	5261778	em_common_peak-242
chr2L	5325494	5325977	em_common_peak-243
chr2L	5326028	5326523	em_common_peak-244
chr2L	5342603	5343049	em_common_peak-245
chr2L	5391072	5391374	em_common_peak-246
chr2L	5395688	5396040	em_common_peak-247
chr2L	5401847	5402234	em_common_peak-248
chr2L	5408705	5409088	em_common_peak-249
chr2L	5415718	5416157	em_common_peak-250
chr2L	5450882	5451265	em_common_peak-251
chr2L	5485822	5486198	em_common_peak-252
chr2L	5489791	5490526	em_common_peak-253
chr2L	5570715	5571067	em_common_peak-254
chr2L	5571158	5571487	em_common_peak-255
chr2L	5631354	5631816	em_common_peak-256
chr2L	5691842	5692227	em_common_peak-257
chr2L	5763128	5763689	em_common_peak-258
chr2L	5863025	5863390	em_common_peak-259
chr2L	5923366	5923775	em_common_peak-260
chr2L	5940451	5940894	em_common_peak-261
chr2L	5943750	5944166	em_common_peak-262
chr2L	5957189	5957624	em_common_peak-263
chr2L	5979893	5980221	em_common_peak-264
chr2L	6094363	6094891	em_common_peak-265
chr2L	6095279	6095468	em_common_peak-266
chr2L	6123974	6124273	em_common_peak-267
chr2L	6152372	6153241	em_common_peak-268
chr2L	6166172	6166582	em_common_peak-269
chr2L	6179042	6179410	em_common_peak-270
chr2L	6185987	6186836	em_common_peak-271
chr2L	6189836	6190211	em_common_peak-272
chr2L	6205139	6205628	em_common_peak-273
chr2L	6208352	6208762	em_common_peak-274
chr2L	6215946	6216315	em_common_peak-275
chr2L	6234018	6234547	em_common_peak-276
chr2L	6249385	6249786	em_common_peak-277
chr2L	6272201	6272493	em_common_peak-278
chr2L	6286571	6287008	em_common_peak-279
chr2L	6298785	6299153	em_common_peak-280
chr2L	6303162	6303603	em_common_peak-281
chr2L	6324485	6324818	em_common_peak-282
chr2L	6338777	6339149	em_common_peak-283
chr2L	6387389	6387687	em_common_peak-284
chr2L	6509586	6510293	em_common_peak-285
chr2L	6533463	6534283	em_common_peak-286
chr2L	6558925	6559414	em_common_peak-287
chr2L	6612705	6613295	em_common_peak-288
chr2L	6642286	6642567	em_common_peak-289
chr2L	6646508	6646890	em_common_peak-290
chr2L	6742439	6742756	em_common_peak-291
chr2L	6755128	6755579	em_common_peak-292
chr2L	6755597	6755790	em_common_peak-293
chr2L	6786554	6787039	em_common_peak-294
chr2L	6806218	6806588	em_common_peak-295
chr2L	6823665	6824096	em_common_peak-296
chr2L	6866078	6866500	em_common_peak-297
chr2L	6874778	6875100	em_common_peak-298
chr2L	6923783	6924366	em_common_peak-299
chr2L	6926958	6927323	em_common_peak-300
chr2L	6927703	6928070	em_common_peak-301
chr2L	7001096	7001572	em_common_peak-302
chr2L	7026384	7026864	em_common_peak-303
chr2L	7033878	7034417	em_common_peak-304
chr2L	7035026	7035308	em_common_peak-305
chr2L	7064024	7064329	em_common_peak-306
chr2L	7101351	7101978	em_common_peak-307
chr2L	7108228	7108602	em_common_peak-308
chr2L	7110730	7111204	em_common_peak-309
chr2L	7149237	7149633	em_common_peak-310
chr2L	7152626	7153038	em_common_peak-311
chr2L	7174900	7175284	em_common_peak-312
chr2L	7178374	7178707	em_common_peak-313
chr2L	7189566	7189958	em_common_peak-314
chr2L	7223092	7223313	em_common_peak-315
chr2L	7242696	7242993	em_common_peak-316
chr2L	7252966	7253443	em_common_peak-317
chr2L	7262342	7262647	em_common_peak-318
chr2L	7276797	7277380	em_common_peak-319
chr2L	7281009	7281188	em_common_peak-320
chr2L	7294411	7294838	em_common_peak-321
chr2L	7334150	7334685	em_common_peak-322
chr2L	7344278	7344625	em_common_peak-323
chr2L	7353496	7353970	em_common_peak-324
chr2L	7356546	7356960	em_common_peak-325
chr2L	7371510	7371887	em_common_peak-326
chr2L	7375980	7376339	em_common_peak-327
chr2L	7433284	7433536	em_common_peak-328
chr2L	7469449	7469808	em_common_peak-329
chr2L	7496111	7496385	em_common_peak-330
chr2L	7498640	7499096	em_common_peak-331
chr2L	7510512	7511003	em_common_peak-332
chr2L	7530273	7530723	em_common_peak-333
chr2L	7534169	7534630	em_common_peak-334
chr2L	7559583	7559919	em_common_peak-335
chr2L	7564882	7565286	em_common_peak-336
chr2L	7573772	7574263	em_common_peak-337
chr2L	7576346	7576779	em_common_peak-338
chr2L	7715895	7716170	em_common_peak-339
chr2L	7810104	7810476	em_common_peak-340
chr2L	7828954	7829417	em_common_peak-341
chr2L	7832298	7833041	em_common_peak-342
chr2L	7837511	7837907	em_common_peak-343
chr2L	7893257	7893651	em_common_peak-344
chr2L	7900984	7901398	em_common_peak-345
chr2L	7904626	7904908	em_common_peak-346
chr2L	7909456	7909875	em_common_peak-347
chr2L	7916053	7916520	em_common_peak-348
chr2L	7932009	7932480	em_common_peak-349
chr2L	7932514	7933008	em_common_peak-350
chr2L	7936126	7936882	em_common_peak-351
chr2L	7943053	7943464	em_common_peak-352
chr2L	7952190	7952658	em_common_peak-353
chr2L	7963649	7964028	em_common_peak-354
chr2L	7966762	7967135	em_common_peak-355
chr2L	7969378	7969743	em_common_peak-356
chr2L	7971529	7971993	em_common_peak-357
chr2L	8031914	8032510	em_common_peak-358
chr2L	8038324	8038637	em_common_peak-359
chr2L	8093127	8093526	em_common_peak-360
chr2L	8102899	8103571	em_common_peak-361
chr2L	8104014	8104442	em_common_peak-362
chr2L	8153279	8153637	em_common_peak-363
chr2L	8162996	8163306	em_common_peak-364
chr2L	8182407	8182804	em_common_peak-365
chr2L	8263721	8264041	em_common_peak-366
chr2L	8279324	8279756	em_common_peak-367
chr2L	8291916	8292317	em_common_peak-368
chr2L	8343469	8343826	em_common_peak-369
chr2L	8505365	8505603	em_common_peak-370
chr2L	8548421	8548695	em_common_peak-371
chr2L	8550570	8550906	em_common_peak-372
chr2L	8565211	8565652	em_common_peak-373
chr2L	8639668	8640149	em_common_peak-374
chr2L	8648628	8649008	em_common_peak-375
chr2L	8669140	8669384	em_common_peak-376
chr2L	8708914	8709317	em_common_peak-377
chr2L	8719743	8720078	em_common_peak-378
chr2L	8759562	8759979	em_common_peak-379
chr2L	8824882	8825228	em_common_peak-380
chr2L	8825559	8825961	em_common_peak-381
chr2L	8826597	8827511	em_common_peak-382
chr2L	8922831	8923192	em_common_peak-383
chr2L	8952031	8952255	em_common_peak-384
chr2L	8952946	8953144	em_common_peak-385
chr2L	9035479	9035949	em_common_peak-386
chr2L	9127270	9127670	em_common_peak-387
chr2L	9141680	9142025	em_common_peak-388
chr2L	9173840	9174246	em_common_peak-389
chr2L	9188545	9189046	em_common_peak-390
chr2L	9191029	9191455	em_common_peak-391
chr2L	9197274	9197740	em_common_peak-392
chr2L	9215589	9215927	em_common_peak-393
chr2L	9224309	9224791	em_common_peak-394
chr2L	9230642	9231082	em_common_peak-395
chr2L	9359068	9359355	em_common_peak-396
chr2L	9387347	9387633	em_common_peak-397
chr2L	9401183	9401551	em_common_peak-398
chr2L	9408114	9408527	em_common_peak-399
chr2L	9410443	9410698	em_common_peak-400
chr2L	9414877	9415354	em_common_peak-401
chr2L	9456368	9456724	em_common_peak-402
chr2L	9459435	9459739	em_common_peak-403
chr2L	9467370	9467721	em_common_peak-404
chr2L	9491839	9492141	em_common_peak-405
chr2L	9502649	9503120	em_common_peak-406
chr2L	9504561	9504860	em_common_peak-407
chr2L	9505468	9505834	em_common_peak-408
chr2L	9514498	9514841	em_common_peak-409
chr2L	9521581	9521910	em_common_peak-410
chr2L	9586782	9586990	em_common_peak-411
chr2L	9613339	9613660	em_common_peak-412
chr2L	9640958	9641238	em_common_peak-413
chr2L	9693232	9693570	em_common_peak-414
chr2L	9697289	9698095	em_common_peak-415
chr2L	9698983	9699364	em_common_peak-416
chr2L	9719726	9720139	em_common_peak-417
chr2L	9722807	9723395	em_common_peak-418
chr2L	9729277	9729643	em_common_peak-419
chr2L	9746257	9746614	em_common_peak-420
chr2L	9753250	9753639	em_common_peak-421
chr2L	9779494	9779843	em_common_peak-422
chr2L	9784546	9784929	em_common_peak-423
chr2L	9787549	9787921	em_common_peak-424
chr2L	9795150	9795548	em_common_peak-425
chr2L	9810486	9810932	em_common_peak-426
chr2L	9814815	9815184	em_common_peak-427
chr2L	9820198	9820690	em_common_peak-428
chr2L	9823191	9823396	em_common_peak-429
chr2L	9824142	9824593	em_common_peak-430
chr2L	9857579	9857893	em_common_peak-431
chr2L	9863919	9864208	em_common_peak-432
chr2L	9869893	9870558	em_common_peak-433
chr2L	9874450	9874848	em_common_peak-434
chr2L	9875684	9875897	em_common_peak-435
chr2L	9877869	9878261	em_common_peak-436
chr2L	9878762	9879047	em_common_peak-437
chr2L	9896371	9897292	em_common_peak-438
chr2L	9929058	9929465	em_common_peak-439
chr2L	9935839	9936118	em_common_peak-440
chr2L	9967840	9968306	em_common_peak-441
chr2L	9976202	9976498	em_common_peak-442
chr2L	9981649	9981963	em_common_peak-443
chr2L	9986911	9987307	em_common_peak-444
chr2L	10002764	10003002	em_common_peak-445
chr2L	10020097	10020405	em_common_peak-446
chr2L	10039350	10039719	em_common_peak-447
chr2L	10053918	10054335	em_common_peak-448
chr2L	10054949	10055312	em_common_peak-449
chr2L	10055431	10055833	em_common_peak-450
chr2L	10083225	10083565	em_common_peak-451
chr2L	10106382	10106745	em_common_peak-452
chr2L	10108158	10108479	em_common_peak-453
chr2L	10110148	10110339	em_common_peak-454
chr2L	10127180	10127562	em_common_peak-455
chr2L	10129882	10130321	em_common_peak-456
chr2L	10133344	10133752	em_common_peak-457
chr2L	10148290	10148749	em_common_peak-458
chr2L	10167438	10167812	em_common_peak-459
chr2L	10201523	10201954	em_common_peak-460
chr2L	10261509	10261774	em_common_peak-461
chr2L	10420488	10420787	em_common_peak-462
chr2L	10491087	10491458	em_common_peak-463
chr2L	10506512	10506828	em_common_peak-464
chr2L	10520599	10521130	em_common_peak-465
chr2L	10539391	10539790	em_common_peak-466
chr2L	10551356	10551858	em_common_peak-467
chr2L	10564551	10564809	em_common_peak-468
chr2L	10578430	10578712	em_common_peak-469
chr2L	10602908	10603329	em_common_peak-470
chr2L	10608068	10608352	em_common_peak-471
chr2L	10612951	10613380	em_common_peak-472
chr2L	10618149	10618459	em_common_peak-473
chr2L	10683767	10684689	em_common_peak-474
chr2L	10686399	10686976	em_common_peak-475
chr2L	10688607	10689309	em_common_peak-476
chr2L	10691119	10691354	em_common_peak-477
chr2L	10693253	10694059	em_common_peak-478
chr2L	10701153	10701424	em_common_peak-479
chr2L	10712598	10712836	em_common_peak-480
chr2L	10746806	10747291	em_common_peak-481
chr2L	10749647	10749959	em_common_peak-482
chr2L	10755995	10756294	em_common_peak-483
chr2L	10777698	10777980	em_common_peak-484
chr2L	10781255	10781615	em_common_peak-485
chr2L	10812426	10813034	em_common_peak-486
chr2L	10860985	10861349	em_common_peak-487
chr2L	10864928	10865314	em_common_peak-488
chr2L	10868901	10869255	em_common_peak-489
chr2L	10896049	10896391	em_common_peak-490
chr2L	10929916	10930285	em_common_peak-491
chr2L	10947863	10948282	em_common_peak-492
chr2L	10957086	10957472	em_common_peak-493
chr2L	10994885	10995145	em_common_peak-494
chr2L	11003935	11004392	em_common_peak-495
chr2L	11023414	11024393	em_common_peak-496
chr2L	11038589	11039065	em_common_peak-497
chr2L	11045080	11045428	em_common_peak-498
chr2L	11063649	11064135	em_common_peak-499
chr2L	11094989	11095360	em_common_peak-500
chr2L	11214949	11215333	em_common_peak-501
chr2L	11220441	11220715	em_common_peak-502
chr2L	11229029	11229545	em_common_peak-503
chr2L	11240120	11240579	em_common_peak-504
chr2L	11245090	11245457	em_common_peak-505
chr2L	11255498	11255929	em_common_peak-506
chr2L	11317407	11317759	em_common_peak-507
chr2L	11338076	11338338	em_common_peak-508
chr2L	11348699	11348957	em_common_peak-509
chr2L	11434480	11434843	em_common_peak-510
chr2L	11438423	11438927	em_common_peak-511
chr2L	11442204	11442615	em_common_peak-512
chr2L	11470257	11470557	em_common_peak-513
chr2L	11500647	11501155	em_common_peak-514
chr2L	11501576	11501990	em_common_peak-515
chr2L	11541134	11541513	em_common_peak-516
chr2L	11553892	11554217	em_common_peak-517
chr2L	11598087	11598448	em_common_peak-518
chr2L	11613805	11614045	em_common_peak-519
chr2L	11615177	11615865	em_common_peak-520
chr2L	11616830	11617149	em_common_peak-521
chr2L	11631301	11631639	em_common_peak-522
chr2L	11685493	11685868	em_common_peak-523
chr2L	11707716	11708189	em_common_peak-524
chr2L	11733091	11733477	em_common_peak-525
chr2L	11748978	11749397	em_common_peak-526
chr2L	11803371	11803619	em_common_peak-527
chr2L	11826048	11826481	em_common_peak-528
chr2L	11899939	11900124	em_common_peak-529
chr2L	11918550	11918918	em_common_peak-530
chr2L	11952767	11953201	em_common_peak-531
chr2L	11956025	11956474	em_common_peak-532
chr2L	11965545	11965980	em_common_peak-533
chr2L	11969495	11969850	em_common_peak-534
chr2L	11970426	11971214	em_common_peak-535
chr2L	11980543	11980894	em_common_peak-536
chr2L	11986954	11987477	em_common_peak-537
chr2L	12045100	12046150	em_common_peak-538
chr2L	12055669	12056054	em_common_peak-539
chr2L	12150515	12150982	em_common_peak-540
chr2L	12161566	12162076	em_common_peak-541
chr2L	12204595	12204925	em_common_peak-542
chr2L	12211347	12212003	em_common_peak-543
chr2L	12246825	12247226	em_common_peak-544
chr2L	12251221	12251645	em_common_peak-545
chr2L	12256138	12256621	em_common_peak-546
chr2L	12265370	12265769	em_common_peak-547
chr2L	12268962	12269341	em_common_peak-548
chr2L	12275754	12276079	em_common_peak-549
chr2L	12286259	12286521	em_common_peak-550
chr2L	12302672	12302968	em_common_peak-551
chr2L	12308274	12308635	em_common_peak-552
chr2L	12330503	12330806	em_common_peak-553
chr2L	12386017	12386453	em_common_peak-554
chr2L	12392847	12393915	em_common_peak-555
chr2L	12414198	12414618	em_common_peak-556
chr2L	12423351	12423816	em_common_peak-557
chr2L	12455749	12456222	em_common_peak-558
chr2L	12456825	12457262	em_common_peak-559
chr2L	12457413	12458185	em_common_peak-560
chr2L	12458605	12459021	em_common_peak-561
chr2L	12459845	12460695	em_common_peak-562
chr2L	12468909	12469624	em_common_peak-563
chr2L	12475423	12475961	em_common_peak-564
chr2L	12495955	12496278	em_common_peak-565
chr2L	12510552	12511087	em_common_peak-566
chr2L	12513758	12514224	em_common_peak-567
chr2L	12517562	12517902	em_common_peak-568
chr2L	12519182	12519561	em_common_peak-569
chr2L	12523271	12523626	em_common_peak-570
chr2L	12536329	12536776	em_common_peak-571
chr2L	12542417	12542799	em_common_peak-572
chr2L	12551334	12551712	em_common_peak-573
chr2L	12552566	12552986	em_common_peak-574
chr2L	12564304	12564672	em_common_peak-575
chr2L	12570543	12571051	em_common_peak-576
chr2L	12580576	12581015	em_common_peak-577
chr2L	12611437	12611638	em_common_peak-578
chr2L	12615712	12616213	em_common_peak-579
chr2L	12621770	12622048	em_common_peak-580
chr2L	12639509	12639979	em_common_peak-581
chr2L	12646786	12647306	em_common_peak-582
chr2L	12677213	12677671	em_common_peak-583
chr2L	12682924	12683344	em_common_peak-584
chr2L	12686645	12686995	em_common_peak-585
chr2L	12735605	12736006	em_common_peak-586
chr2L	12765647	12766132	em_common_peak-587
chr2L	12772111	12772950	em_common_peak-588
chr2L	12805243	12805512	em_common_peak-589
chr2L	12849646	12850005	em_common_peak-590
chr2L	12851915	12852277	em_common_peak-591
chr2L	12857847	12858147	em_common_peak-592
chr2L	12907785	12908300	em_common_peak-593
chr2L	12931163	12931999	em_common_peak-594
chr2L	12953220	12953822	em_common_peak-595
chr2L	12964994	12965409	em_common_peak-596
chr2L	12974297	12974669	em_common_peak-597
chr2L	13028588	13029031	em_common_peak-598
chr2L	13032586	13032967	em_common_peak-599
chr2L	13035650	13036128	em_common_peak-600
chr2L	13045861	13046338	em_common_peak-601
chr2L	13059875	13060349	em_common_peak-602
chr2L	13166770	13167226	em_common_peak-603
chr2L	13207517	13207972	em_common_peak-604
chr2L	13238139	13238492	em_common_peak-605
chr2L	13246234	13246669	em_common_peak-606
chr2L	13322004	13322633	em_common_peak-607
chr2L	13369383	13369961	em_common_peak-608
chr2L	13410213	13410679	em_common_peak-609
chr2L	13469389	13469753	em_common_peak-610
chr2L	13471117	13471477	em_common_peak-611
chr2L	13488295	13488671	em_common_peak-612
chr2L	13512887	13513602	em_common_peak-613
chr2L	13521957	13522372	em_common_peak-614
chr2L	13545144	13545568	em_common_peak-615
chr2L	13545982	13546462	em_common_peak-616
chr2L	13548818	13549442	em_common_peak-617
chr2L	13554453	13554955	em_common_peak-618
chr2L	13555131	13555361	em_common_peak-619
chr2L	13559415	13559723	em_common_peak-620
chr2L	13560402	13560595	em_common_peak-621
chr2L	13565006	13565304	em_common_peak-622
chr2L	13565598	13565979	em_common_peak-623
chr2L	13566224	13566585	em_common_peak-624
chr2L	13574699	13574979	em_common_peak-625
chr2L	13580850	13581150	em_common_peak-626
chr2L	13607314	13607663	em_common_peak-627
chr2L	13643449	13644001	em_common_peak-628
chr2L	13696935	13697316	em_common_peak-629
chr2L	13706265	13706665	em_common_peak-630
chr2L	13732997	13733309	em_common_peak-631
chr2L	13748320	13748826	em_common_peak-632
chr2L	13754965	13755227	em_common_peak-633
chr2L	13761669	13762071	em_common_peak-634
chr2L	13775995	13776455	em_common_peak-635
chr2L	13779882	13780262	em_common_peak-636
chr2L	13790600	13790802	em_common_peak-637
chr2L	13814059	13814665	em_common_peak-638
chr2L	13827854	13828296	em_common_peak-639
chr2L	13838155	13838402	em_common_peak-640
chr2L	13871686	13872081	em_common_peak-641
chr2L	13889288	13889782	em_common_peak-642
chr2L	13894462	13894913	em_common_peak-643
chr2L	13906436	13906749	em_common_peak-644
chr2L	13932401	13932773	em_common_peak-645
chr2L	13932857	13933738	em_common_peak-646
chr2L	13944815	13945887	em_common_peak-647
chr2L	13999345	13999723	em_common_peak-648
chr2L	14007487	14007822	em_common_peak-649
chr2L	14073667	14074059	em_common_peak-650
chr2L	14083971	14084298	em_common_peak-651
chr2L	14086324	14086829	em_common_peak-652
chr2L	14118384	14118698	em_common_peak-653
chr2L	14123298	14123659	em_common_peak-654
chr2L	14143841	14144243	em_common_peak-655
chr2L	14145066	14145683	em_common_peak-656
chr2L	14196906	14197182	em_common_peak-657
chr2L	14201712	14202159	em_common_peak-658
chr2L	14203696	14204344	em_common_peak-659
chr2L	14210119	14210499	em_common_peak-660
chr2L	14223898	14224379	em_common_peak-661
chr2L	14226568	14227092	em_common_peak-662
chr2L	14233914	14234239	em_common_peak-663
chr2L	14239323	14239608	em_common_peak-664
chr2L	14248560	14248850	em_common_peak-665
chr2L	14264100	14264588	em_common_peak-666
chr2L	14271318	14271629	em_common_peak-667
chr2L	14290509	14290931	em_common_peak-668
chr2L	14364144	14364442	em_common_peak-669
chr2L	14391294	14391794	em_common_peak-670
chr2L	14392430	14393015	em_common_peak-671
chr2L	14409307	14409594	em_common_peak-672
chr2L	14460658	14461191	em_common_peak-673
chr2L	14466067	14466333	em_common_peak-674
chr2L	14487604	14487932	em_common_peak-675
chr2L	14490704	14491163	em_common_peak-676
chr2L	14491763	14492657	em_common_peak-677
chr2L	14492670	14493275	em_common_peak-678
chr2L	14508921	14509171	em_common_peak-679
chr2L	14511468	14511886	em_common_peak-680
chr2L	14533997	14534290	em_common_peak-681
chr2L	14601241	14601627	em_common_peak-682
chr2L	14616172	14616874	em_common_peak-683
chr2L	14618650	14619024	em_common_peak-684
chr2L	14638175	14638459	em_common_peak-685
chr2L	14652317	14652686	em_common_peak-686
chr2L	14657899	14658413	em_common_peak-687
chr2L	14661382	14661872	em_common_peak-688
chr2L	14684556	14685093	em_common_peak-689
chr2L	14692773	14693170	em_common_peak-690
chr2L	14693637	14694012	em_common_peak-691
chr2L	14699705	14700182	em_common_peak-692
chr2L	14701192	14701492	em_common_peak-693
chr2L	14712811	14713163	em_common_peak-694
chr2L	14723948	14724203	em_common_peak-695
chr2L	14743261	14743677	em_common_peak-696
chr2L	14858570	14859090	em_common_peak-697
chr2L	14877835	14878043	em_common_peak-698
chr2L	14886706	14886961	em_common_peak-699
chr2L	14889856	14890121	em_common_peak-700
chr2L	14898282	14898806	em_common_peak-701
chr2L	14902340	14902697	em_common_peak-702
chr2L	14906000	14906438	em_common_peak-703
chr2L	14909283	14909504	em_common_peak-704
chr2L	14916209	14916594	em_common_peak-705
chr2L	14944928	14945162	em_common_peak-706
chr2L	14948404	14948778	em_common_peak-707
chr2L	14973880	14974330	em_common_peak-708
chr2L	14977273	14977664	em_common_peak-709
chr2L	14990414	14990765	em_common_peak-710
chr2L	15007427	15007683	em_common_peak-711
chr2L	15097387	15097830	em_common_peak-712
chr2L	15123503	15123963	em_common_peak-713
chr2L	15124749	15125062	em_common_peak-714
chr2L	15147544	15148035	em_common_peak-715
chr2L	15172168	15172558	em_common_peak-716
chr2L	15177494	15177850	em_common_peak-717
chr2L	15202841	15203129	em_common_peak-718
chr2L	15242074	15242457	em_common_peak-719
chr2L	15243352	15243805	em_common_peak-720
chr2L	15245629	15246035	em_common_peak-721
chr2L	15247010	15247495	em_common_peak-722
chr2L	15253459	15253726	em_common_peak-723
chr2L	15281422	15281866	em_common_peak-724
chr2L	15297019	15297519	em_common_peak-725
chr2L	15329774	15330181	em_common_peak-726
chr2L	15345719	15346035	em_common_peak-727
chr2L	15373853	15374314	em_common_peak-728
chr2L	15397128	15397537	em_common_peak-729
chr2L	15433282	15433637	em_common_peak-730
chr2L	15443809	15444152	em_common_peak-731
chr2L	15526706	15527092	em_common_peak-732
chr2L	15530511	15530911	em_common_peak-733
chr2L	15553944	15554316	em_common_peak-734
chr2L	15581571	15581968	em_common_peak-735
chr2L	15646214	15646431	em_common_peak-736
chr2L	15762491	15762888	em_common_peak-737
chr2L	15774542	15774800	em_common_peak-738
chr2L	15790777	15791159	em_common_peak-739
chr2L	15819480	15819696	em_common_peak-740
chr2L	15828269	15828471	em_common_peak-741
chr2L	15870240	15870438	em_common_peak-742
chr2L	15873117	15873508	em_common_peak-743
chr2L	15914656	15915171	em_common_peak-744
chr2L	15928589	15928944	em_common_peak-745
chr2L	15937862	15938171	em_common_peak-746
chr2L	15985615	15986055	em_common_peak-747
chr2L	15986120	15986423	em_common_peak-748
chr2L	16062934	16063392	em_common_peak-749
chr2L	16082054	16082442	em_common_peak-750
chr2L	16087472	16087879	em_common_peak-751
chr2L	16098462	16098650	em_common_peak-752
chr2L	16113535	16113969	em_common_peak-753
chr2L	16120973	16121434	em_common_peak-754
chr2L	16125629	16125923	em_common_peak-755
chr2L	16148393	16148791	em_common_peak-756
chr2L	16198774	16199078	em_common_peak-757
chr2L	16208035	16208498	em_common_peak-758
chr2L	16210641	16211079	em_common_peak-759
chr2L	16217528	16217885	em_common_peak-760
chr2L	16221983	16222293	em_common_peak-761
chr2L	16253003	16253410	em_common_peak-762
chr2L	16264217	16264698	em_common_peak-763
chr2L	16284235	16284639	em_common_peak-764
chr2L	16312300	16312940	em_common_peak-765
chr2L	16317236	16317615	em_common_peak-766
chr2L	16324277	16324946	em_common_peak-767
chr2L	16358334	16359027	em_common_peak-768
chr2L	16379648	16380009	em_common_peak-769
chr2L	16385595	16386099	em_common_peak-770
chr2L	16429149	16429573	em_common_peak-771
chr2L	16440901	16441164	em_common_peak-772
chr2L	16462093	16462530	em_common_peak-773
chr2L	16470455	16470919	em_common_peak-774
chr2L	16479489	16479872	em_common_peak-775
chr2L	16498384	16498853	em_common_peak-776
chr2L	16509694	16510241	em_common_peak-777
chr2L	16510244	16510744	em_common_peak-778
chr2L	16519845	16520348	em_common_peak-779
chr2L	16527437	16528237	em_common_peak-780
chr2L	16549143	16549405	em_common_peak-781
chr2L	16561110	16561861	em_common_peak-782
chr2L	16562368	16562741	em_common_peak-783
chr2L	16577530	16577851	em_common_peak-784
chr2L	16597974	16598378	em_common_peak-785
chr2L	16612223	16612488	em_common_peak-786
chr2L	16612637	16613483	em_common_peak-787
chr2L	16640714	16641245	em_common_peak-788
chr2L	16651280	16651615	em_common_peak-789
chr2L	16710392	16710805	em_common_peak-790
chr2L	16712637	16712983	em_common_peak-791
chr2L	16715857	16716252	em_common_peak-792
chr2L	16739157	16739598	em_common_peak-793
chr2L	16748641	16748980	em_common_peak-794
chr2L	16768477	16769101	em_common_peak-795
chr2L	16772475	16773017	em_common_peak-796
chr2L	16777079	16777448	em_common_peak-797
chr2L	16783949	16784404	em_common_peak-798
chr2L	16785162	16786085	em_common_peak-799
chr2L	16786211	16786903	em_common_peak-800
chr2L	16857790	16858081	em_common_peak-801
chr2L	16876670	16877101	em_common_peak-802
chr2L	16917132	16917482	em_common_peak-803
chr2L	16955832	16956134	em_common_peak-804
chr2L	16962774	16963126	em_common_peak-805
chr2L	16982409	16982610	em_common_peak-806
chr2L	16992118	16992427	em_common_peak-807
chr2L	17059820	17060137	em_common_peak-808
chr2L	17097877	17098096	em_common_peak-809
chr2L	17135286	17135676	em_common_peak-810
chr2L	17138438	17138850	em_common_peak-811
chr2L	17145690	17145882	em_common_peak-812
chr2L	17189717	17189921	em_common_peak-813
chr2L	17227681	17228036	em_common_peak-814
chr2L	17228919	17229355	em_common_peak-815
chr2L	17244754	17245043	em_common_peak-816
chr2L	17255893	17256325	em_common_peak-817
chr2L	17260484	17260802	em_common_peak-818
chr2L	17272990	17273538	em_common_peak-819
chr2L	17286629	17286981	em_common_peak-820
chr2L	17305739	17306249	em_common_peak-821
chr2L	17383873	17384166	em_common_peak-822
chr2L	17397256	17397693	em_common_peak-823
chr2L	17429701	17430074	em_common_peak-824
chr2L	17437595	17438011	em_common_peak-825
chr2L	17444208	17444566	em_common_peak-826
chr2L	17464386	17464910	em_common_peak-827
chr2L	17465520	17465867	em_common_peak-828
chr2L	17475384	17475721	em_common_peak-829
chr2L	17502554	17502945	em_common_peak-830
chr2L	17539182	17539482	em_common_peak-831
chr2L	17561931	17562410	em_common_peak-832
chr2L	17606828	17607239	em_common_peak-833
chr2L	17613381	17613784	em_common_peak-834
chr2L	17615979	17616335	em_common_peak-835
chr2L	17667482	17668149	em_common_peak-836
chr2L	17691972	17692474	em_common_peak-837
chr2L	17708354	17708762	em_common_peak-838
chr2L	17721514	17722033	em_common_peak-839
chr2L	17725713	17726016	em_common_peak-840
chr2L	17743598	17743907	em_common_peak-841
chr2L	17790685	17790880	em_common_peak-842
chr2L	17794057	17794420	em_common_peak-843
chr2L	17818830	17819219	em_common_peak-844
chr2L	17859108	17859389	em_common_peak-845
chr2L	17879000	17879390	em_common_peak-846
chr2L	17935140	17935401	em_common_peak-847
chr2L	18014248	18014633	em_common_peak-848
chr2L	18045957	18046293	em_common_peak-849
chr2L	18140426	18140770	em_common_peak-850
chr2L	18141577	18142001	em_common_peak-851
chr2L	18142213	18142629	em_common_peak-852
chr2L	18152151	18152470	em_common_peak-853
chr2L	18297065	18297403	em_common_peak-854
chr2L	18319921	18320380	em_common_peak-855
chr2L	18327491	18327996	em_common_peak-856
chr2L	18343165	18343747	em_common_peak-857
chr2L	18344629	18345066	em_common_peak-858
chr2L	18370515	18370916	em_common_peak-859
chr2L	18381461	18381976	em_common_peak-860
chr2L	18384604	18385056	em_common_peak-861
chr2L	18412610	18413001	em_common_peak-862
chr2L	18433175	18433477	em_common_peak-863
chr2L	18479615	18479896	em_common_peak-864
chr2L	18481899	18482161	em_common_peak-865
chr2L	18524667	18525147	em_common_peak-866
chr2L	18543230	18543624	em_common_peak-867
chr2L	18567401	18567665	em_common_peak-868
chr2L	18572011	18572460	em_common_peak-869
chr2L	18629152	18629536	em_common_peak-870
chr2L	18629630	18630001	em_common_peak-871
chr2L	18633548	18633772	em_common_peak-872
chr2L	18674797	18675216	em_common_peak-873
chr2L	18718960	18719422	em_common_peak-874
chr2L	18721648	18722242	em_common_peak-875
chr2L	18743593	18744152	em_common_peak-876
chr2L	18756316	18756691	em_common_peak-877
chr2L	18769694	18770046	em_common_peak-878
chr2L	18813269	18813922	em_common_peak-879
chr2L	18835306	18835743	em_common_peak-880
chr2L	18838537	18838913	em_common_peak-881
chr2L	18844970	18845493	em_common_peak-882
chr2L	18866106	18866893	em_common_peak-883
chr2L	18867910	18868470	em_common_peak-884
chr2L	18869025	18869399	em_common_peak-885
chr2L	18873075	18873405	em_common_peak-886
chr2L	18876343	18876607	em_common_peak-887
chr2L	18898859	18899318	em_common_peak-888
chr2L	18916363	18916643	em_common_peak-889
chr2L	18917839	18918164	em_common_peak-890
chr2L	18928192	18928609	em_common_peak-891
chr2L	18947100	18947578	em_common_peak-892
chr2L	18986962	18987347	em_common_peak-893
chr2L	19019615	19020154	em_common_peak-894
chr2L	19076303	19076600	em_common_peak-895
chr2L	19083500	19083854	em_common_peak-896
chr2L	19092689	19093193	em_common_peak-897
chr2L	19101032	19101549	em_common_peak-898
chr2L	19103064	19103520	em_common_peak-899
chr2L	19107745	19108154	em_common_peak-900
chr2L	19138706	19139107	em_common_peak-901
chr2L	19144233	19144543	em_common_peak-902
chr2L	19157022	19157319	em_common_peak-903
chr2L	19167043	19167391	em_common_peak-904
chr2L	19167584	19167883	em_common_peak-905
chr2L	19168202	19168634	em_common_peak-906
chr2L	19168925	19169284	em_common_peak-907
chr2L	19169631	19170537	em_common_peak-908
chr2L	19170541	19170974	em_common_peak-909
chr2L	19174824	19175117	em_common_peak-910
chr2L	19178331	19178704	em_common_peak-911
chr2L	19190260	19190646	em_common_peak-912
chr2L	19196287	19196792	em_common_peak-913
chr2L	19206013	19206706	em_common_peak-914
chr2L	19260227	19261036	em_common_peak-915
chr2L	19301677	19302145	em_common_peak-916
chr2L	19312474	19312981	em_common_peak-917
chr2L	19343291	19343623	em_common_peak-918
chr2L	19344447	19344907	em_common_peak-919
chr2L	19357023	19357333	em_common_peak-920
chr2L	19360910	19361250	em_common_peak-921
chr2L	19362107	19362491	em_common_peak-922
chr2L	19397924	19398274	em_common_peak-923
chr2L	19401748	19402184	em_common_peak-924
chr2L	19404097	19404681	em_common_peak-925
chr2L	19421033	19421351	em_common_peak-926
chr2L	19493662	19494128	em_common_peak-927
chr2L	19544587	19544978	em_common_peak-928
chr2L	19549489	19549944	em_common_peak-929
chr2L	19568570	19569005	em_common_peak-930
chr2L	19572314	19572637	em_common_peak-931
chr2L	19595254	19595490	em_common_peak-932
chr2L	19597808	19598180	em_common_peak-933
chr2L	19602231	19602692	em_common_peak-934
chr2L	19613084	19613538	em_common_peak-935
chr2L	19620980	19621285	em_common_peak-936
chr2L	19631238	19631959	em_common_peak-937
chr2L	19647505	19647850	em_common_peak-938
chr2L	19653321	19653773	em_common_peak-939
chr2L	19658880	19659178	em_common_peak-940
chr2L	19674410	19674783	em_common_peak-941
chr2L	19685665	19686099	em_common_peak-942
chr2L	19688122	19688443	em_common_peak-943
chr2L	19768279	19768645	em_common_peak-944
chr2L	19839784	19840129	em_common_peak-945
chr2L	19844603	19845046	em_common_peak-946
chr2L	19878326	19878704	em_common_peak-947
chr2L	19880723	19881192	em_common_peak-948
chr2L	19901019	19901527	em_common_peak-949
chr2L	19935184	19935565	em_common_peak-950
chr2L	19945870	19946337	em_common_peak-951
chr2L	20065556	20065865	em_common_peak-952
chr2L	20082119	20083035	em_common_peak-953
chr2L	20084447	20085202	em_common_peak-954
chr2L	20106833	20107119	em_common_peak-955
chr2L	20137751	20138255	em_common_peak-956
chr2L	20150053	20150497	em_common_peak-957
chr2L	20203556	20203915	em_common_peak-958
chr2L	20218213	20218516	em_common_peak-959
chr2L	20230962	20231469	em_common_peak-960
chr2L	20259168	20259643	em_common_peak-961
chr2L	20261403	20261936	em_common_peak-962
chr2L	20267968	20268345	em_common_peak-963
chr2L	20283569	20283983	em_common_peak-964
chr2L	20315229	20315539	em_common_peak-965
chr2L	20351067	20351371	em_common_peak-966
chr2L	20434745	20435051	em_common_peak-967
chr2L	20435620	20436230	em_common_peak-968
chr2L	20568539	20568873	em_common_peak-969
chr2L	20593738	20594099	em_common_peak-970
chr2L	20596578	20597040	em_common_peak-971
chr2L	20618455	20618782	em_common_peak-972
chr2L	20621268	20621532	em_common_peak-973
chr2L	20622771	20623090	em_common_peak-974
chr2L	20698258	20698716	em_common_peak-975
chr2L	20738842	20739311	em_common_peak-976
chr2L	20773546	20773911	em_common_peak-977
chr2L	20775938	20776449	em_common_peak-978
chr2L	20795522	20795834	em_common_peak-979
chr2L	20807654	20808110	em_common_peak-980
chr2L	20808447	20808808	em_common_peak-981
chr2L	20885691	20886161	em_common_peak-982
chr2L	20891425	20891707	em_common_peak-983
chr2L	20909156	20909625	em_common_peak-984
chr2L	20966493	20966997	em_common_peak-985
chr2L	20970772	20971193	em_common_peak-986
chr2L	20971728	20972097	em_common_peak-987
chr2L	20981347	20981633	em_common_peak-988
chr2L	20994863	20995357	em_common_peak-989
chr2L	21028968	21029491	em_common_peak-990
chr2L	21036135	21036598	em_common_peak-991
chr2L	21212193	21212615	em_common_peak-992
chr2L	21214989	21215420	em_common_peak-993
chr2L	21232517	21233481	em_common_peak-994
chr2L	21237090	21237429	em_common_peak-995
chr2L	21306473	21306869	em_common_peak-996
chr2L	21309233	21309641	em_common_peak-997
chr2L	21417498	21417949	em_common_peak-998
chr2L	21418220	21418542	em_common_peak-999
chr2L	21423655	21424024	em_common_peak-1000
chr2L	21424615	21425072	em_common_peak-1001
chr2L	21429700	21430602	em_common_peak-1002
chr2L	21433764	21434255	em_common_peak-1003
chr2L	21434732	21435246	em_common_peak-1004
chr2L	21437550	21438007	em_common_peak-1005
chr2L	21439611	21440142	em_common_peak-1006
chr2L	21442003	21442355	em_common_peak-1007
chr2L	21452845	21453206	em_common_peak-1008
chr2L	21453822	21454359	em_common_peak-1009
chr2L	21462960	21463437	em_common_peak-1010
chr2L	21463921	21464482	em_common_peak-1011
chr2L	21466760	21467213	em_common_peak-1012
chr2L	21467830	21468494	em_common_peak-1013
chr2L	21479081	21479585	em_common_peak-1014
chr2L	21483113	21483442	em_common_peak-1015
chr2L	21489204	21489854	em_common_peak-1016
chr2L	21493279	21493796	em_common_peak-1017
chr2L	21499474	21499808	em_common_peak-1018
chr2L	21518573	21519035	em_common_peak-1019
chr2L	21519664	21520025	em_common_peak-1020
chr2L	21523235	21523903	em_common_peak-1021
chr2L	21524962	21525275	em_common_peak-1022
chr2L	21528250	21528682	em_common_peak-1023
chr2L	21529292	21529740	em_common_peak-1024
chr2L	21533094	21533567	em_common_peak-1025
chr2L	21534173	21534583	em_common_peak-1026
chr2L	21536902	21537282	em_common_peak-1027
chr2L	21538137	21538678	em_common_peak-1028
chr2L	21628179	21628293	em_common_peak-1029
chr2L	21665422	21665786	em_common_peak-1030
chr2L	21678199	21678703	em_common_peak-1031
chr2L	21678769	21679626	em_common_peak-1032
chr2L	21706639	21706992	em_common_peak-1033
chr2L	21707002	21707224	em_common_peak-1034
chr2L	21758731	21759180	em_common_peak-1035
chr2L	21828442	21828788	em_common_peak-1036
chr2L	21833625	21834159	em_common_peak-1037
chr2L	21890828	21891069	em_common_peak-1038
chr2L	21923053	21923440	em_common_peak-1039
chr2L	22023350	22023674	em_common_peak-1040
chr2L	22026625	22027083	em_common_peak-1041
chr2L	22044186	22044474	em_common_peak-1042
chr2L	22092455	22092765	em_common_peak-1043
chr2L	22118850	22119258	em_common_peak-1044
chr2L	22120327	22120828	em_common_peak-1045
chr2L	22132198	22132546	em_common_peak-1046
chr2L	22141150	22141456	em_common_peak-1047
chr2L	22143780	22144195	em_common_peak-1048
chr2L	22166419	22166786	em_common_peak-1049
chr2L	22239027	22239289	em_common_peak-1050
chr2L	22250919	22251255	em_common_peak-1051
chr2L	22252262	22252553	em_common_peak-1052
chr2L	22275316	22275583	em_common_peak-1053
chr2L	22311510	22311918	em_common_peak-1054
chr2L	22329572	22329794	em_common_peak-1055
chr2L	22348030	22348344	em_common_peak-1056
chr2L	22386238	22386594	em_common_peak-1057
chr2L	22415602	22416075	em_common_peak-1058
chr2L	22621016	22621378	em_common_peak-1059
chr2L	22641824	22642040	em_common_peak-1060
chr2L	22684179	22684527	em_common_peak-1061
chr2L	22877336	22877609	em_common_peak-1062
chr2L	22886799	22887326	em_common_peak-1063
chr2L	22901291	22901514	em_common_peak-1064
chr2L	22922799	22923117	em_common_peak-1065
chr2L	22931196	22931427	em_common_peak-1066
chr2L	22939000	22939291	em_common_peak-1067
chr2R	47067	47332	em_common_peak-1068
chr2R	72980	73259	em_common_peak-1069
chr2R	185261	185740	em_common_peak-1070
chr2R	193318	193593	em_common_peak-1071
chr2R	264528	264900	em_common_peak-1072
chr2R	268404	268642	em_common_peak-1073
chr2R	375407	375601	em_common_peak-1074
chr2R	440084	440517	em_common_peak-1075
chr2R	475296	475730	em_common_peak-1076
chr2R	526901	527115	em_common_peak-1077
chr2R	527552	527943	em_common_peak-1078
chr2R	587852	588318	em_common_peak-1079
chr2R	590304	590603	em_common_peak-1080
chr2R	603227	603426	em_common_peak-1081
chr2R	610752	610964	em_common_peak-1082
chr2R	656424	656640	em_common_peak-1083
chr2R	689705	690068	em_common_peak-1084
chr2R	740200	740605	em_common_peak-1085
chr2R	747567	747854	em_common_peak-1086
chr2R	773392	773714	em_common_peak-1087
chr2R	795415	795755	em_common_peak-1088
chr2R	816552	816979	em_common_peak-1089
chr2R	875055	875403	em_common_peak-1090
chr2R	937424	937929	em_common_peak-1091
chr2R	939426	939719	em_common_peak-1092
chr2R	1055495	1055734	em_common_peak-1093
chr2R	1077625	1077942	em_common_peak-1094
chr2R	1115530	1115727	em_common_peak-1095
chr2R	1189804	1190319	em_common_peak-1096
chr2R	1198986	1199294	em_common_peak-1097
chr2R	1235627	1235947	em_common_peak-1098
chr2R	1240730	1241223	em_common_peak-1099
chr2R	1258719	1259010	em_common_peak-1100
chr2R	1266976	1267289	em_common_peak-1101
chr2R	1273673	1273864	em_common_peak-1102
chr2R	1280285	1280639	em_common_peak-1103
chr2R	1328929	1329393	em_common_peak-1104
chr2R	1344564	1344926	em_common_peak-1105
chr2R	1362840	1363151	em_common_peak-1106
chr2R	1372243	1372552	em_common_peak-1107
chr2R	1535749	1536039	em_common_peak-1108
chr2R	1571066	1571375	em_common_peak-1109
chr2R	1580103	1580395	em_common_peak-1110
chr2R	1587764	1588036	em_common_peak-1111
chr2R	1631920	1632315	em_common_peak-1112
chr2R	1702600	1703048	em_common_peak-1113
chr2R	1796093	1796404	em_common_peak-1114
chr2R	1828625	1828912	em_common_peak-1115
chr2R	1834862	1835216	em_common_peak-1116
chr2R	1889749	1890016	em_common_peak-1117
chr2R	1980163	1980655	em_common_peak-1118
chr2R	1989311	1989598	em_common_peak-1119
chr2R	2002075	2002430	em_common_peak-1120
chr2R	2012667	2013034	em_common_peak-1121
chr2R	2026979	2027236	em_common_peak-1122
chr2R	2048158	2048449	em_common_peak-1123
chr2R	2117170	2117531	em_common_peak-1124
chr2R	2127092	2127444	em_common_peak-1125
chr2R	2143335	2143827	em_common_peak-1126
chr2R	2149407	2149595	em_common_peak-1127
chr2R	2181807	2182090	em_common_peak-1128
chr2R	2381804	2382350	em_common_peak-1129
chr2R	2389436	2389653	em_common_peak-1130
chr2R	2501648	2502201	em_common_peak-1131
chr2R	2502249	2502915	em_common_peak-1132
chr2R	2514584	2514999	em_common_peak-1133
chr2R	2515597	2515947	em_common_peak-1134
chr2R	2518217	2518619	em_common_peak-1135
chr2R	2519642	2520671	em_common_peak-1136
chr2R	2584415	2585156	em_common_peak-1137
chr2R	2626798	2627256	em_common_peak-1138
chr2R	2681325	2681615	em_common_peak-1139
chr2R	2698821	2699287	em_common_peak-1140
chr2R	2779109	2779487	em_common_peak-1141
chr2R	2845747	2845947	em_common_peak-1142
chr2R	2880832	2881282	em_common_peak-1143
chr2R	2889355	2889602	em_common_peak-1144
chr2R	2912341	2912796	em_common_peak-1145
chr2R	3000718	3001147	em_common_peak-1146
chr2R	3058505	3058833	em_common_peak-1147
chr2R	3070455	3070738	em_common_peak-1148
chr2R	3084006	3084410	em_common_peak-1149
chr2R	3109819	3110263	em_common_peak-1150
chr2R	3112656	3113072	em_common_peak-1151
chr2R	3120448	3120871	em_common_peak-1152
chr2R	3128283	3128618	em_common_peak-1153
chr2R	3146639	3147029	em_common_peak-1154
chr2R	3185329	3185619	em_common_peak-1155
chr2R	3202447	3202888	em_common_peak-1156
chr2R	3250157	3250533	em_common_peak-1157
chr2R	3269236	3269600	em_common_peak-1158
chr2R	3367500	3367699	em_common_peak-1159
chr2R	3413850	3415324	em_common_peak-1160
chr2R	3416382	3416869	em_common_peak-1161
chr2R	3465728	3466096	em_common_peak-1162
chr2R	3468966	3469320	em_common_peak-1163
chr2R	3472258	3472479	em_common_peak-1164
chr2R	3494661	3495001	em_common_peak-1165
chr2R	3511756	3512231	em_common_peak-1166
chr2R	3515690	3516154	em_common_peak-1167
chr2R	3620341	3620820	em_common_peak-1168
chr2R	3622909	3623300	em_common_peak-1169
chr2R	3624978	3625441	em_common_peak-1170
chr2R	3626936	3628428	em_common_peak-1171
chr2R	3628573	3629352	em_common_peak-1172
chr2R	3637314	3637731	em_common_peak-1173
chr2R	3645358	3645900	em_common_peak-1174
chr2R	3658867	3659143	em_common_peak-1175
chr2R	3666087	3666775	em_common_peak-1176
chr2R	3666816	3667109	em_common_peak-1177
chr2R	3675638	3675994	em_common_peak-1178
chr2R	3679671	3680121	em_common_peak-1179
chr2R	3735840	3736217	em_common_peak-1180
chr2R	3773251	3773663	em_common_peak-1181
chr2R	3777479	3777775	em_common_peak-1182
chr2R	3782646	3783050	em_common_peak-1183
chr2R	3837822	3838220	em_common_peak-1184
chr2R	3871307	3871687	em_common_peak-1185
chr2R	3943574	3944083	em_common_peak-1186
chr2R	3947712	3948207	em_common_peak-1187
chr2R	3979128	3979507	em_common_peak-1188
chr2R	4037355	4037846	em_common_peak-1189
chr2R	4068596	4068993	em_common_peak-1190
chr2R	4164726	4165007	em_common_peak-1191
chr2R	4168448	4168833	em_common_peak-1192
chr2R	4171397	4171898	em_common_peak-1193
chr2R	4194868	4195360	em_common_peak-1194
chr2R	4211904	4212274	em_common_peak-1195
chr2R	4236229	4236577	em_common_peak-1196
chr2R	4238086	4238342	em_common_peak-1197
chr2R	4290391	4290620	em_common_peak-1198
chr2R	4390372	4390686	em_common_peak-1199
chr2R	4397123	4397434	em_common_peak-1200
chr2R	4450881	4451378	em_common_peak-1201
chr2R	4491819	4492162	em_common_peak-1202
chr2R	4509344	4509693	em_common_peak-1203
chr2R	4509994	4510573	em_common_peak-1204
chr2R	4535783	4536127	em_common_peak-1205
chr2R	4537068	4537418	em_common_peak-1206
chr2R	4542798	4543203	em_common_peak-1207
chr2R	4637525	4637910	em_common_peak-1208
chr2R	4639819	4640254	em_common_peak-1209
chr2R	4641190	4641724	em_common_peak-1210
chr2R	4687142	4687465	em_common_peak-1211
chr2R	4699658	4700091	em_common_peak-1212
chr2R	4715761	4716214	em_common_peak-1213
chr2R	4749222	4749507	em_common_peak-1214
chr2R	4802552	4802991	em_common_peak-1215
chr2R	4883895	4884695	em_common_peak-1216
chr2R	4935950	4936449	em_common_peak-1217
chr2R	4954772	4955169	em_common_peak-1218
chr2R	4956889	4957388	em_common_peak-1219
chr2R	4985110	4985416	em_common_peak-1220
chr2R	5007561	5008022	em_common_peak-1221
chr2R	5009585	5009880	em_common_peak-1222
chr2R	5018859	5018920	em_common_peak-1223
chr2R	5019440	5019506	em_common_peak-1224
chr2R	5024520	5024945	em_common_peak-1225
chr2R	5067950	5068625	em_common_peak-1226
chr2R	5073707	5074016	em_common_peak-1227
chr2R	5082879	5083424	em_common_peak-1228
chr2R	5096253	5096608	em_common_peak-1229
chr2R	5162228	5162756	em_common_peak-1230
chr2R	5179902	5180149	em_common_peak-1231
chr2R	5189852	5190185	em_common_peak-1232
chr2R	5232138	5232542	em_common_peak-1233
chr2R	5237072	5237299	em_common_peak-1234
chr2R	5287744	5288091	em_common_peak-1235
chr2R	5306135	5306539	em_common_peak-1236
chr2R	5317531	5317904	em_common_peak-1237
chr2R	5320499	5321092	em_common_peak-1238
chr2R	5328772	5329161	em_common_peak-1239
chr2R	5353977	5354286	em_common_peak-1240
chr2R	5358138	5358583	em_common_peak-1241
chr2R	5396839	5397273	em_common_peak-1242
chr2R	5406497	5406915	em_common_peak-1243
chr2R	5435599	5436045	em_common_peak-1244
chr2R	5440226	5442046	em_common_peak-1245
chr2R	5442105	5442476	em_common_peak-1246
chr2R	5475514	5475993	em_common_peak-1247
chr2R	5500508	5500986	em_common_peak-1248
chr2R	5542703	5543344	em_common_peak-1249
chr2R	5545427	5545834	em_common_peak-1250
chr2R	5548662	5548966	em_common_peak-1251
chr2R	5579895	5580426	em_common_peak-1252
chr2R	5582885	5583148	em_common_peak-1253
chr2R	5600713	5601277	em_common_peak-1254
chr2R	5720635	5721079	em_common_peak-1255
chr2R	5805423	5805893	em_common_peak-1256
chr2R	5810431	5810835	em_common_peak-1257
chr2R	5832001	5832376	em_common_peak-1258
chr2R	5842998	5843402	em_common_peak-1259
chr2R	5889957	5890297	em_common_peak-1260
chr2R	5895845	5896223	em_common_peak-1261
chr2R	5910145	5910592	em_common_peak-1262
chr2R	5911302	5911719	em_common_peak-1263
chr2R	5926331	5926538	em_common_peak-1264
chr2R	5928981	5930840	em_common_peak-1265
chr2R	5988622	5989777	em_common_peak-1266
chr2R	5995167	5995532	em_common_peak-1267
chr2R	6043618	6044142	em_common_peak-1268
chr2R	6045808	6046294	em_common_peak-1269
chr2R	6055697	6056202	em_common_peak-1270
chr2R	6079625	6079957	em_common_peak-1271
chr2R	6098867	6099230	em_common_peak-1272
chr2R	6143759	6144185	em_common_peak-1273
chr2R	6147315	6147955	em_common_peak-1274
chr2R	6166285	6166801	em_common_peak-1275
chr2R	6241061	6241587	em_common_peak-1276
chr2R	6243867	6244242	em_common_peak-1277
chr2R	6271016	6271309	em_common_peak-1278
chr2R	6285921	6286198	em_common_peak-1279
chr2R	6306522	6306992	em_common_peak-1280
chr2R	6318225	6318664	em_common_peak-1281
chr2R	6362749	6363144	em_common_peak-1282
chr2R	6383598	6383942	em_common_peak-1283
chr2R	6387679	6388096	em_common_peak-1284
chr2R	6397470	6397971	em_common_peak-1285
chr2R	6398552	6399049	em_common_peak-1286
chr2R	6403793	6404247	em_common_peak-1287
chr2R	6408027	6408541	em_common_peak-1288
chr2R	6411426	6412105	em_common_peak-1289
chr2R	6416987	6417245	em_common_peak-1290
chr2R	6422283	6422764	em_common_peak-1291
chr2R	6423522	6423871	em_common_peak-1292
chr2R	6426610	6427044	em_common_peak-1293
chr2R	6445605	6445937	em_common_peak-1294
chr2R	6452142	6452582	em_common_peak-1295
chr2R	6461192	6462170	em_common_peak-1296
chr2R	6462573	6463078	em_common_peak-1297
chr2R	6464124	6464857	em_common_peak-1298
chr2R	6483725	6484584	em_common_peak-1299
chr2R	6485766	6486001	em_common_peak-1300
chr2R	6487947	6488503	em_common_peak-1301
chr2R	6496443	6496976	em_common_peak-1302
chr2R	6497249	6497702	em_common_peak-1303
chr2R	6511383	6511587	em_common_peak-1304
chr2R	6547911	6548155	em_common_peak-1305
chr2R	6578128	6578487	em_common_peak-1306
chr2R	6624746	6625142	em_common_peak-1307
chr2R	6633270	6633737	em_common_peak-1308
chr2R	6636441	6637001	em_common_peak-1309
chr2R	6643413	6643904	em_common_peak-1310
chr2R	6674385	6674968	em_common_peak-1311
chr2R	6683734	6684050	em_common_peak-1312
chr2R	6717686	6718166	em_common_peak-1313
chr2R	6736606	6736933	em_common_peak-1314
chr2R	6739545	6739850	em_common_peak-1315
chr2R	6745383	6745779	em_common_peak-1316
chr2R	6761985	6762384	em_common_peak-1317
chr2R	6793747	6794034	em_common_peak-1318
chr2R	6801433	6801773	em_common_peak-1319
chr2R	6811588	6811925	em_common_peak-1320
chr2R	6835358	6835689	em_common_peak-1321
chr2R	6871578	6872312	em_common_peak-1322
chr2R	6877501	6877896	em_common_peak-1323
chr2R	6879950	6880306	em_common_peak-1324
chr2R	6881770	6882223	em_common_peak-1325
chr2R	6886104	6886493	em_common_peak-1326
chr2R	6888890	6889528	em_common_peak-1327
chr2R	6915584	6916031	em_common_peak-1328
chr2R	6923112	6923526	em_common_peak-1329
chr2R	6926045	6926568	em_common_peak-1330
chr2R	6937637	6938135	em_common_peak-1331
chr2R	6979112	6979566	em_common_peak-1332
chr2R	6979974	6980364	em_common_peak-1333
chr2R	6980942	6981411	em_common_peak-1334
chr2R	6982435	6982903	em_common_peak-1335
chr2R	6988888	6989579	em_common_peak-1336
chr2R	6998459	6998974	em_common_peak-1337
chr2R	7006190	7006362	em_common_peak-1338
chr2R	7051533	7051935	em_common_peak-1339
chr2R	7062776	7063311	em_common_peak-1340
chr2R	7066354	7066729	em_common_peak-1341
chr2R	7071416	7071823	em_common_peak-1342
chr2R	7087489	7087877	em_common_peak-1343
chr2R	7095798	7096162	em_common_peak-1344
chr2R	7103397	7103765	em_common_peak-1345
chr2R	7139326	7139786	em_common_peak-1346
chr2R	7148400	7148694	em_common_peak-1347
chr2R	7156733	7157062	em_common_peak-1348
chr2R	7244983	7245408	em_common_peak-1349
chr2R	7304741	7305153	em_common_peak-1350
chr2R	7341000	7341999	em_common_peak-1351
chr2R	7370284	7370558	em_common_peak-1352
chr2R	7379148	7379472	em_common_peak-1353
chr2R	7460906	7461218	em_common_peak-1354
chr2R	7463805	7464519	em_common_peak-1355
chr2R	7478334	7478703	em_common_peak-1356
chr2R	7484011	7484677	em_common_peak-1357
chr2R	7487199	7487649	em_common_peak-1358
chr2R	7501709	7502137	em_common_peak-1359
chr2R	7510185	7510423	em_common_peak-1360
chr2R	7510831	7511154	em_common_peak-1361
chr2R	7512407	7512915	em_common_peak-1362
chr2R	7521676	7522050	em_common_peak-1363
chr2R	7532950	7533283	em_common_peak-1364
chr2R	7545282	7545654	em_common_peak-1365
chr2R	7599716	7600084	em_common_peak-1366
chr2R	7602847	7603364	em_common_peak-1367
chr2R	7608997	7609294	em_common_peak-1368
chr2R	7618074	7618528	em_common_peak-1369
chr2R	7619634	7620036	em_common_peak-1370
chr2R	7686125	7686524	em_common_peak-1371
chr2R	7689094	7689452	em_common_peak-1372
chr2R	7689616	7690071	em_common_peak-1373
chr2R	7718573	7719032	em_common_peak-1374
chr2R	7725363	7725738	em_common_peak-1375
chr2R	7780841	7782358	em_common_peak-1376
chr2R	7783017	7783322	em_common_peak-1377
chr2R	7826910	7827278	em_common_peak-1378
chr2R	7842001	7842535	em_common_peak-1379
chr2R	7909433	7909864	em_common_peak-1380
chr2R	7912574	7912960	em_common_peak-1381
chr2R	7958229	7958549	em_common_peak-1382
chr2R	7980601	7981084	em_common_peak-1383
chr2R	7988307	7988902	em_common_peak-1384
chr2R	7989788	7990283	em_common_peak-1385
chr2R	8006523	8006970	em_common_peak-1386
chr2R	8016452	8016867	em_common_peak-1387
chr2R	8056133	8056857	em_common_peak-1388
chr2R	8057035	8057548	em_common_peak-1389
chr2R	8058228	8058849	em_common_peak-1390
chr2R	8090844	8091314	em_common_peak-1391
chr2R	8110896	8111315	em_common_peak-1392
chr2R	8124061	8124415	em_common_peak-1393
chr2R	8126990	8127410	em_common_peak-1394
chr2R	8136971	8137447	em_common_peak-1395
chr2R	8146835	8147193	em_common_peak-1396
chr2R	8153482	8153889	em_common_peak-1397
chr2R	8156148	8156504	em_common_peak-1398
chr2R	8158984	8159442	em_common_peak-1399
chr2R	8160376	8160850	em_common_peak-1400
chr2R	8222344	8222691	em_common_peak-1401
chr2R	8288172	8288424	em_common_peak-1402
chr2R	8338008	8338516	em_common_peak-1403
chr2R	8341397	8341912	em_common_peak-1404
chr2R	8384363	8384896	em_common_peak-1405
chr2R	8391073	8391505	em_common_peak-1406
chr2R	8424481	8424928	em_common_peak-1407
chr2R	8428899	8429273	em_common_peak-1408
chr2R	8430653	8431146	em_common_peak-1409
chr2R	8438862	8439472	em_common_peak-1410
chr2R	8472764	8473033	em_common_peak-1411
chr2R	8474946	8475335	em_common_peak-1412
chr2R	8485157	8485569	em_common_peak-1413
chr2R	8589089	8589492	em_common_peak-1414
chr2R	8607404	8607757	em_common_peak-1415
chr2R	8607771	8608182	em_common_peak-1416
chr2R	8644339	8644743	em_common_peak-1417
chr2R	8657321	8657718	em_common_peak-1418
chr2R	8662218	8662806	em_common_peak-1419
chr2R	8670346	8670685	em_common_peak-1420
chr2R	8697961	8698575	em_common_peak-1421
chr2R	8758044	8758692	em_common_peak-1422
chr2R	8787636	8788077	em_common_peak-1423
chr2R	8804299	8805007	em_common_peak-1424
chr2R	8805413	8805783	em_common_peak-1425
chr2R	8806777	8807216	em_common_peak-1426
chr2R	8808670	8809096	em_common_peak-1427
chr2R	8816561	8817123	em_common_peak-1428
chr2R	8848631	8849088	em_common_peak-1429
chr2R	8849743	8850024	em_common_peak-1430
chr2R	8859111	8859399	em_common_peak-1431
chr2R	8862051	8862540	em_common_peak-1432
chr2R	8910406	8910760	em_common_peak-1433
chr2R	8947783	8948216	em_common_peak-1434
chr2R	8979093	8979452	em_common_peak-1435
chr2R	9024200	9024660	em_common_peak-1436
chr2R	9068571	9069030	em_common_peak-1437
chr2R	9075422	9075804	em_common_peak-1438
chr2R	9078973	9079371	em_common_peak-1439
chr2R	9081498	9081908	em_common_peak-1440
chr2R	9108983	9109497	em_common_peak-1441
chr2R	9110047	9110339	em_common_peak-1442
chr2R	9134315	9135106	em_common_peak-1443
chr2R	9159993	9160339	em_common_peak-1444
chr2R	9181996	9182343	em_common_peak-1445
chr2R	9196084	9196723	em_common_peak-1446
chr2R	9201163	9201526	em_common_peak-1447
chr2R	9224577	9224986	em_common_peak-1448
chr2R	9249683	9250025	em_common_peak-1449
chr2R	9269190	9269695	em_common_peak-1450
chr2R	9289099	9289455	em_common_peak-1451
chr2R	9351878	9352180	em_common_peak-1452
chr2R	9354189	9354535	em_common_peak-1453
chr2R	9354739	9355091	em_common_peak-1454
chr2R	9356031	9356476	em_common_peak-1455
chr2R	9367656	9368058	em_common_peak-1456
chr2R	9388103	9388508	em_common_peak-1457
chr2R	9407742	9408005	em_common_peak-1458
chr2R	9412517	9412902	em_common_peak-1459
chr2R	9442629	9443022	em_common_peak-1460
chr2R	9443845	9444554	em_common_peak-1461
chr2R	9467889	9468172	em_common_peak-1462
chr2R	9469573	9469948	em_common_peak-1463
chr2R	9478496	9478890	em_common_peak-1464
chr2R	9488883	9489257	em_common_peak-1465
chr2R	9500043	9500392	em_common_peak-1466
chr2R	9504632	9505136	em_common_peak-1467
chr2R	9512724	9513235	em_common_peak-1468
chr2R	9514317	9514556	em_common_peak-1469
chr2R	9517173	9517523	em_common_peak-1470
chr2R	9529126	9529655	em_common_peak-1471
chr2R	9549964	9550369	em_common_peak-1472
chr2R	9579030	9579541	em_common_peak-1473
chr2R	9587153	9587679	em_common_peak-1474
chr2R	9607496	9607953	em_common_peak-1475
chr2R	9610995	9611326	em_common_peak-1476
chr2R	9621804	9621989	em_common_peak-1477
chr2R	9657038	9657466	em_common_peak-1478
chr2R	9670223	9670456	em_common_peak-1479
chr2R	9711237	9711727	em_common_peak-1480
chr2R	9754103	9754461	em_common_peak-1481
chr2R	9756045	9756373	em_common_peak-1482
chr2R	9764406	9764847	em_common_peak-1483
chr2R	9784894	9785395	em_common_peak-1484
chr2R	9794879	9795350	em_common_peak-1485
chr2R	9815653	9815943	em_common_peak-1486
chr2R	9819338	9819696	em_common_peak-1487
chr2R	9832072	9832400	em_common_peak-1488
chr2R	9852017	9852448	em_common_peak-1489
chr2R	9874831	9875147	em_common_peak-1490
chr2R	9896518	9896985	em_common_peak-1491
chr2R	9898013	9898439	em_common_peak-1492
chr2R	9901688	9902194	em_common_peak-1493
chr2R	9903115	9903497	em_common_peak-1494
chr2R	9908089	9908767	em_common_peak-1495
chr2R	9911888	9912318	em_common_peak-1496
chr2R	9915431	9915856	em_common_peak-1497
chr2R	9926220	9926817	em_common_peak-1498
chr2R	9926894	9927746	em_common_peak-1499
chr2R	9927795	9928329	em_common_peak-1500
chr2R	9938146	9939148	em_common_peak-1501
chr2R	9940558	9941129	em_common_peak-1502
chr2R	9969187	9969674	em_common_peak-1503
chr2R	9980408	9980862	em_common_peak-1504
chr2R	10024989	10025300	em_common_peak-1505
chr2R	10061732	10062168	em_common_peak-1506
chr2R	10108131	10108638	em_common_peak-1507
chr2R	10115643	10116221	em_common_peak-1508
chr2R	10140928	10141834	em_common_peak-1509
chr2R	10150078	10150741	em_common_peak-1510
chr2R	10166802	10167054	em_common_peak-1511
chr2R	10180720	10181127	em_common_peak-1512
chr2R	10195492	10195927	em_common_peak-1513
chr2R	10205565	10205910	em_common_peak-1514
chr2R	10224937	10225855	em_common_peak-1515
chr2R	10229584	10230017	em_common_peak-1516
chr2R	10232183	10232576	em_common_peak-1517
chr2R	10233952	10234372	em_common_peak-1518
chr2R	10267360	10267884	em_common_peak-1519
chr2R	10276584	10277013	em_common_peak-1520
chr2R	10303400	10303724	em_common_peak-1521
chr2R	10308114	10308619	em_common_peak-1522
chr2R	10312573	10312907	em_common_peak-1523
chr2R	10323286	10323690	em_common_peak-1524
chr2R	10377847	10378480	em_common_peak-1525
chr2R	10400362	10400680	em_common_peak-1526
chr2R	10402127	10402520	em_common_peak-1527
chr2R	10402573	10403116	em_common_peak-1528
chr2R	10404410	10404825	em_common_peak-1529
chr2R	10409368	10409771	em_common_peak-1530
chr2R	10416360	10416770	em_common_peak-1531
chr2R	10426362	10426721	em_common_peak-1532
chr2R	10436575	10436985	em_common_peak-1533
chr2R	10449188	10449625	em_common_peak-1534
chr2R	10457888	10458281	em_common_peak-1535
chr2R	10458496	10460268	em_common_peak-1536
chr2R	10462655	10463148	em_common_peak-1537
chr2R	10525256	10525608	em_common_peak-1538
chr2R	10536262	10536536	em_common_peak-1539
chr2R	10570641	10571106	em_common_peak-1540
chr2R	10583116	10583363	em_common_peak-1541
chr2R	10591505	10591673	em_common_peak-1542
chr2R	10612796	10613099	em_common_peak-1543
chr2R	10616078	10616582	em_common_peak-1544
chr2R	10620506	10620818	em_common_peak-1545
chr2R	10624319	10624609	em_common_peak-1546
chr2R	10644223	10644606	em_common_peak-1547
chr2R	10667559	10667867	em_common_peak-1548
chr2R	10791360	10791782	em_common_peak-1549
chr2R	10813044	10813418	em_common_peak-1550
chr2R	10814760	10815114	em_common_peak-1551
chr2R	10858183	10858692	em_common_peak-1552
chr2R	10874272	10874731	em_common_peak-1553
chr2R	10877874	10878396	em_common_peak-1554
chr2R	10892201	10892566	em_common_peak-1555
chr2R	10908589	10908905	em_common_peak-1556
chr2R	10921652	10922170	em_common_peak-1557
chr2R	10922175	10922520	em_common_peak-1558
chr2R	10928619	10929069	em_common_peak-1559
chr2R	10986558	10986774	em_common_peak-1560
chr2R	10991923	10992212	em_common_peak-1561
chr2R	10992449	10992749	em_common_peak-1562
chr2R	10998990	10999323	em_common_peak-1563
chr2R	11000310	11000630	em_common_peak-1564
chr2R	11004829	11005142	em_common_peak-1565
chr2R	11016225	11016529	em_common_peak-1566
chr2R	11016794	11017169	em_common_peak-1567
chr2R	11017991	11018447	em_common_peak-1568
chr2R	11019057	11019562	em_common_peak-1569
chr2R	11019854	11020203	em_common_peak-1570
chr2R	11021918	11022584	em_common_peak-1571
chr2R	11024457	11024875	em_common_peak-1572
chr2R	11028127	11028848	em_common_peak-1573
chr2R	11040119	11040596	em_common_peak-1574
chr2R	11105110	11105505	em_common_peak-1575
chr2R	11122942	11123183	em_common_peak-1576
chr2R	11125164	11125494	em_common_peak-1577
chr2R	11128900	11129231	em_common_peak-1578
chr2R	11175368	11175627	em_common_peak-1579
chr2R	11209653	11209949	em_common_peak-1580
chr2R	11213376	11213818	em_common_peak-1581
chr2R	11214815	11215699	em_common_peak-1582
chr2R	11221875	11222249	em_common_peak-1583
chr2R	11247630	11247968	em_common_peak-1584
chr2R	11289407	11289684	em_common_peak-1585
chr2R	11312201	11312753	em_common_peak-1586
chr2R	11326829	11327245	em_common_peak-1587
chr2R	11344938	11345422	em_common_peak-1588
chr2R	11346091	11346472	em_common_peak-1589
chr2R	11370102	11370393	em_common_peak-1590
chr2R	11442254	11442476	em_common_peak-1591
chr2R	11454744	11455139	em_common_peak-1592
chr2R	11467838	11468257	em_common_peak-1593
chr2R	11481226	11481722	em_common_peak-1594
chr2R	11501206	11501640	em_common_peak-1595
chr2R	11542945	11543392	em_common_peak-1596
chr2R	11546808	11547138	em_common_peak-1597
chr2R	11596806	11597050	em_common_peak-1598
chr2R	11640470	11640874	em_common_peak-1599
chr2R	11662526	11662693	em_common_peak-1600
chr2R	11673893	11674260	em_common_peak-1601
chr2R	11677088	11677585	em_common_peak-1602
chr2R	11695073	11695592	em_common_peak-1603
chr2R	11700087	11700536	em_common_peak-1604
chr2R	11704074	11704401	em_common_peak-1605
chr2R	11705285	11705549	em_common_peak-1606
chr2R	11719172	11719944	em_common_peak-1607
chr2R	11723535	11723876	em_common_peak-1608
chr2R	11736054	11736652	em_common_peak-1609
chr2R	11792998	11793899	em_common_peak-1610
chr2R	11796585	11797132	em_common_peak-1611
chr2R	11799780	11800119	em_common_peak-1612
chr2R	11831998	11832448	em_common_peak-1613
chr2R	11923058	11923681	em_common_peak-1614
chr2R	11942317	11942763	em_common_peak-1615
chr2R	11943144	11943525	em_common_peak-1616
chr2R	11947585	11947941	em_common_peak-1617
chr2R	11953486	11953975	em_common_peak-1618
chr2R	11966389	11966626	em_common_peak-1619
chr2R	11980848	11981238	em_common_peak-1620
chr2R	11985922	11986129	em_common_peak-1621
chr2R	11990448	11990854	em_common_peak-1622
chr2R	12012434	12012617	em_common_peak-1623
chr2R	12012721	12013262	em_common_peak-1624
chr2R	12022433	12022773	em_common_peak-1625
chr2R	12037571	12037847	em_common_peak-1626
chr2R	12049234	12049686	em_common_peak-1627
chr2R	12052739	12053141	em_common_peak-1628
chr2R	12064516	12064755	em_common_peak-1629
chr2R	12084385	12084714	em_common_peak-1630
chr2R	12097287	12097731	em_common_peak-1631
chr2R	12136621	12137074	em_common_peak-1632
chr2R	12216381	12217119	em_common_peak-1633
chr2R	12217417	12218022	em_common_peak-1634
chr2R	12239126	12239463	em_common_peak-1635
chr2R	12258550	12258861	em_common_peak-1636
chr2R	12260210	12260722	em_common_peak-1637
chr2R	12265499	12265860	em_common_peak-1638
chr2R	12279380	12280040	em_common_peak-1639
chr2R	12282064	12282396	em_common_peak-1640
chr2R	12288533	12288894	em_common_peak-1641
chr2R	12296877	12297249	em_common_peak-1642
chr2R	12328296	12328719	em_common_peak-1643
chr2R	12335453	12335842	em_common_peak-1644
chr2R	12336810	12337172	em_common_peak-1645
chr2R	12348358	12348687	em_common_peak-1646
chr2R	12349116	12349341	em_common_peak-1647
chr2R	12353149	12353605	em_common_peak-1648
chr2R	12378455	12378688	em_common_peak-1649
chr2R	12402301	12402611	em_common_peak-1650
chr2R	12404750	12405051	em_common_peak-1651
chr2R	12411777	12412141	em_common_peak-1652
chr2R	12413653	12414040	em_common_peak-1653
chr2R	12456767	12457998	em_common_peak-1654
chr2R	12473731	12474206	em_common_peak-1655
chr2R	12481381	12481631	em_common_peak-1656
chr2R	12485056	12485354	em_common_peak-1657
chr2R	12495743	12496104	em_common_peak-1658
chr2R	12504407	12504747	em_common_peak-1659
chr2R	12563795	12564400	em_common_peak-1660
chr2R	12568732	12569202	em_common_peak-1661
chr2R	12570178	12570642	em_common_peak-1662
chr2R	12576279	12576671	em_common_peak-1663
chr2R	12578130	12578413	em_common_peak-1664
chr2R	12579050	12579358	em_common_peak-1665
chr2R	12598415	12598702	em_common_peak-1666
chr2R	12618167	12618557	em_common_peak-1667
chr2R	12618707	12619099	em_common_peak-1668
chr2R	12648866	12649141	em_common_peak-1669
chr2R	12701560	12702104	em_common_peak-1670
chr2R	12716530	12716825	em_common_peak-1671
chr2R	12718031	12718770	em_common_peak-1672
chr2R	12718858	12719369	em_common_peak-1673
chr2R	12719425	12719926	em_common_peak-1674
chr2R	12720199	12720669	em_common_peak-1675
chr2R	12721283	12721627	em_common_peak-1676
chr2R	12723569	12724045	em_common_peak-1677
chr2R	12733156	12733498	em_common_peak-1678
chr2R	12815986	12816456	em_common_peak-1679
chr2R	12819986	12820512	em_common_peak-1680
chr2R	12859196	12859616	em_common_peak-1681
chr2R	12875059	12875392	em_common_peak-1682
chr2R	12905624	12906030	em_common_peak-1683
chr2R	12965842	12966234	em_common_peak-1684
chr2R	12984690	12985191	em_common_peak-1685
chr2R	12989220	12989523	em_common_peak-1686
chr2R	13030843	13031372	em_common_peak-1687
chr2R	13033034	13033606	em_common_peak-1688
chr2R	13047522	13048210	em_common_peak-1689
chr2R	13052758	13053946	em_common_peak-1690
chr2R	13063115	13063510	em_common_peak-1691
chr2R	13071498	13071752	em_common_peak-1692
chr2R	13134625	13134895	em_common_peak-1693
chr2R	13169017	13169468	em_common_peak-1694
chr2R	13177767	13178056	em_common_peak-1695
chr2R	13199523	13199972	em_common_peak-1696
chr2R	13213229	13213674	em_common_peak-1697
chr2R	13217345	13217756	em_common_peak-1698
chr2R	13232401	13232929	em_common_peak-1699
chr2R	13234786	13235228	em_common_peak-1700
chr2R	13243412	13243814	em_common_peak-1701
chr2R	13246642	13247028	em_common_peak-1702
chr2R	13260234	13260646	em_common_peak-1703
chr2R	13261497	13262091	em_common_peak-1704
chr2R	13266361	13266713	em_common_peak-1705
chr2R	13267002	13267354	em_common_peak-1706
chr2R	13321908	13322357	em_common_peak-1707
chr2R	13340637	13340887	em_common_peak-1708
chr2R	13346974	13347462	em_common_peak-1709
chr2R	13349027	13349383	em_common_peak-1710
chr2R	13349516	13350212	em_common_peak-1711
chr2R	13363395	13364113	em_common_peak-1712
chr2R	13371756	13372020	em_common_peak-1713
chr2R	13391232	13391578	em_common_peak-1714
chr2R	13433866	13434342	em_common_peak-1715
chr2R	13491934	13492312	em_common_peak-1716
chr2R	13511246	13511693	em_common_peak-1717
chr2R	13514088	13514378	em_common_peak-1718
chr2R	13524795	13525265	em_common_peak-1719
chr2R	13532971	13533416	em_common_peak-1720
chr2R	13547086	13547385	em_common_peak-1721
chr2R	13547744	13548086	em_common_peak-1722
chr2R	13604641	13605000	em_common_peak-1723
chr2R	13691729	13692328	em_common_peak-1724
chr2R	13693909	13694439	em_common_peak-1725
chr2R	13694704	13695149	em_common_peak-1726
chr2R	13706245	13706527	em_common_peak-1727
chr2R	13707289	13708159	em_common_peak-1728
chr2R	13711021	13711445	em_common_peak-1729
chr2R	13714940	13715491	em_common_peak-1730
chr2R	13721746	13721932	em_common_peak-1731
chr2R	13725701	13726256	em_common_peak-1732
chr2R	13734970	13735417	em_common_peak-1733
chr2R	13798097	13798552	em_common_peak-1734
chr2R	13820615	13820937	em_common_peak-1735
chr2R	13878087	13878309	em_common_peak-1736
chr2R	13888822	13889185	em_common_peak-1737
chr2R	13895139	13895644	em_common_peak-1738
chr2R	13919072	13919361	em_common_peak-1739
chr2R	13933366	13933741	em_common_peak-1740
chr2R	13949413	13949767	em_common_peak-1741
chr2R	13962722	13963092	em_common_peak-1742
chr2R	14014573	14014967	em_common_peak-1743
chr2R	14085743	14086142	em_common_peak-1744
chr2R	14086589	14087059	em_common_peak-1745
chr2R	14120946	14121731	em_common_peak-1746
chr2R	14121770	14122591	em_common_peak-1747
chr2R	14134781	14135173	em_common_peak-1748
chr2R	14147240	14147602	em_common_peak-1749
chr2R	14149853	14150254	em_common_peak-1750
chr2R	14151426	14151820	em_common_peak-1751
chr2R	14157587	14158021	em_common_peak-1752
chr2R	14174115	14174593	em_common_peak-1753
chr2R	14178658	14179137	em_common_peak-1754
chr2R	14189851	14190216	em_common_peak-1755
chr2R	14199017	14199433	em_common_peak-1756
chr2R	14200571	14201034	em_common_peak-1757
chr2R	14204251	14204533	em_common_peak-1758
chr2R	14207980	14208333	em_common_peak-1759
chr2R	14209201	14209759	em_common_peak-1760
chr2R	14211364	14211940	em_common_peak-1761
chr2R	14226437	14226929	em_common_peak-1762
chr2R	14232218	14232790	em_common_peak-1763
chr2R	14233050	14233425	em_common_peak-1764
chr2R	14234145	14234632	em_common_peak-1765
chr2R	14237619	14238067	em_common_peak-1766
chr2R	14245748	14246229	em_common_peak-1767
chr2R	14280256	14280451	em_common_peak-1768
chr2R	14288132	14288515	em_common_peak-1769
chr2R	14321343	14321777	em_common_peak-1770
chr2R	14424666	14426912	em_common_peak-1771
chr2R	14458025	14458415	em_common_peak-1772
chr2R	14470532	14471045	em_common_peak-1773
chr2R	14498977	14499453	em_common_peak-1774
chr2R	14560704	14561422	em_common_peak-1775
chr2R	14585137	14585533	em_common_peak-1776
chr2R	14656367	14656778	em_common_peak-1777
chr2R	14670970	14671417	em_common_peak-1778
chr2R	14674267	14674499	em_common_peak-1779
chr2R	14714535	14715071	em_common_peak-1780
chr2R	14716993	14717331	em_common_peak-1781
chr2R	14755665	14756180	em_common_peak-1782
chr2R	14761199	14761620	em_common_peak-1783
chr2R	14773828	14774370	em_common_peak-1784
chr2R	14830974	14831469	em_common_peak-1785
chr2R	14837794	14838136	em_common_peak-1786
chr2R	14839103	14839394	em_common_peak-1787
chr2R	14839809	14840211	em_common_peak-1788
chr2R	14869860	14870192	em_common_peak-1789
chr2R	14891937	14892378	em_common_peak-1790
chr2R	14925938	14926252	em_common_peak-1791
chr2R	14926823	14927282	em_common_peak-1792
chr2R	14930012	14930448	em_common_peak-1793
chr2R	14940000	14940359	em_common_peak-1794
chr2R	14960454	14960915	em_common_peak-1795
chr2R	15007321	15007684	em_common_peak-1796
chr2R	15041155	15041640	em_common_peak-1797
chr2R	15045057	15045479	em_common_peak-1798
chr2R	15077259	15077855	em_common_peak-1799
chr2R	15087578	15087871	em_common_peak-1800
chr2R	15097745	15098140	em_common_peak-1801
chr2R	15107417	15107785	em_common_peak-1802
chr2R	15124525	15125164	em_common_peak-1803
chr2R	15145485	15145904	em_common_peak-1804
chr2R	15164361	15164726	em_common_peak-1805
chr2R	15166286	15167125	em_common_peak-1806
chr2R	15167129	15167735	em_common_peak-1807
chr2R	15179784	15180228	em_common_peak-1808
chr2R	15206942	15207139	em_common_peak-1809
chr2R	15221828	15222178	em_common_peak-1810
chr2R	15226400	15226813	em_common_peak-1811
chr2R	15236722	15237137	em_common_peak-1812
chr2R	15242756	15243158	em_common_peak-1813
chr2R	15243819	15244275	em_common_peak-1814
chr2R	15261553	15261790	em_common_peak-1815
chr2R	15268401	15268633	em_common_peak-1816
chr2R	15287733	15288080	em_common_peak-1817
chr2R	15293903	15294300	em_common_peak-1818
chr2R	15300409	15300774	em_common_peak-1819
chr2R	15306899	15307300	em_common_peak-1820
chr2R	15334897	15336099	em_common_peak-1821
chr2R	15336767	15337476	em_common_peak-1822
chr2R	15338871	15339260	em_common_peak-1823
chr2R	15352776	15353104	em_common_peak-1824
chr2R	15356618	15357080	em_common_peak-1825
chr2R	15364793	15365109	em_common_peak-1826
chr2R	15448532	15448989	em_common_peak-1827
chr2R	15449619	15450083	em_common_peak-1828
chr2R	15451657	15452005	em_common_peak-1829
chr2R	15461109	15461496	em_common_peak-1830
chr2R	15479923	15480346	em_common_peak-1831
chr2R	15484843	15485345	em_common_peak-1832
chr2R	15491799	15492326	em_common_peak-1833
chr2R	15505491	15505898	em_common_peak-1834
chr2R	15508756	15509190	em_common_peak-1835
chr2R	15517561	15517966	em_common_peak-1836
chr2R	15521657	15522142	em_common_peak-1837
chr2R	15582588	15583026	em_common_peak-1838
chr2R	15667311	15667497	em_common_peak-1839
chr2R	15675594	15675988	em_common_peak-1840
chr2R	15690039	15690398	em_common_peak-1841
chr2R	15716478	15716834	em_common_peak-1842
chr2R	15720883	15721391	em_common_peak-1843
chr2R	15808002	15808286	em_common_peak-1844
chr2R	15861132	15861527	em_common_peak-1845
chr2R	15896909	15897238	em_common_peak-1846
chr2R	15938584	15938896	em_common_peak-1847
chr2R	16001834	16003691	em_common_peak-1848
chr2R	16006724	16007080	em_common_peak-1849
chr2R	16047726	16048121	em_common_peak-1850
chr2R	16077365	16077822	em_common_peak-1851
chr2R	16102046	16102352	em_common_peak-1852
chr2R	16108192	16108623	em_common_peak-1853
chr2R	16196836	16198925	em_common_peak-1854
chr2R	16200466	16201289	em_common_peak-1855
chr2R	16245435	16245745	em_common_peak-1856
chr2R	16273246	16273617	em_common_peak-1857
chr2R	16279781	16280549	em_common_peak-1858
chr2R	16289525	16289792	em_common_peak-1859
chr2R	16299808	16300236	em_common_peak-1860
chr2R	16343047	16343595	em_common_peak-1861
chr2R	16346993	16347522	em_common_peak-1862
chr2R	16356907	16357362	em_common_peak-1863
chr2R	16373160	16373579	em_common_peak-1864
chr2R	16390343	16390762	em_common_peak-1865
chr2R	16465755	16466045	em_common_peak-1866
chr2R	16478633	16479078	em_common_peak-1867
chr2R	16479586	16479936	em_common_peak-1868
chr2R	16483448	16483916	em_common_peak-1869
chr2R	16484111	16484315	em_common_peak-1870
chr2R	16487541	16488058	em_common_peak-1871
chr2R	16528709	16529024	em_common_peak-1872
chr2R	16533565	16534059	em_common_peak-1873
chr2R	16564526	16564713	em_common_peak-1874
chr2R	16598403	16598726	em_common_peak-1875
chr2R	16598766	16599126	em_common_peak-1876
chr2R	16600707	16601034	em_common_peak-1877
chr2R	16612095	16612566	em_common_peak-1878
chr2R	16631440	16631965	em_common_peak-1879
chr2R	16645804	16646303	em_common_peak-1880
chr2R	16667855	16668208	em_common_peak-1881
chr2R	16690670	16691051	em_common_peak-1882
chr2R	16702113	16702598	em_common_peak-1883
chr2R	16704551	16704961	em_common_peak-1884
chr2R	16709023	16709491	em_common_peak-1885
chr2R	16715023	16715801	em_common_peak-1886
chr2R	16717305	16717879	em_common_peak-1887
chr2R	16719554	16719954	em_common_peak-1888
chr2R	16763262	16763557	em_common_peak-1889
chr2R	16779191	16779687	em_common_peak-1890
chr2R	16783670	16784213	em_common_peak-1891
chr2R	16805681	16806652	em_common_peak-1892
chr2R	16807309	16807623	em_common_peak-1893
chr2R	16813193	16813528	em_common_peak-1894
chr2R	16820362	16821027	em_common_peak-1895
chr2R	16831458	16831845	em_common_peak-1896
chr2R	16832075	16834058	em_common_peak-1897
chr2R	16838144	16838470	em_common_peak-1898
chr2R	16854180	16854448	em_common_peak-1899
chr2R	16884993	16885513	em_common_peak-1900
chr2R	16892054	16892687	em_common_peak-1901
chr2R	16892909	16893475	em_common_peak-1902
chr2R	16894966	16895318	em_common_peak-1903
chr2R	16913593	16913946	em_common_peak-1904
chr2R	16943533	16943992	em_common_peak-1905
chr2R	17030938	17031438	em_common_peak-1906
chr2R	17031512	17033022	em_common_peak-1907
chr2R	17050327	17050685	em_common_peak-1908
chr2R	17055073	17055598	em_common_peak-1909
chr2R	17066559	17066848	em_common_peak-1910
chr2R	17070068	17070603	em_common_peak-1911
chr2R	17082238	17082594	em_common_peak-1912
chr2R	17082602	17082661	em_common_peak-1913
chr2R	17087890	17088298	em_common_peak-1914
chr2R	17094445	17094768	em_common_peak-1915
chr2R	17114027	17114563	em_common_peak-1916
chr2R	17115480	17115855	em_common_peak-1917
chr2R	17138228	17138599	em_common_peak-1918
chr2R	17141843	17142212	em_common_peak-1919
chr2R	17162141	17162492	em_common_peak-1920
chr2R	17211714	17212301	em_common_peak-1921
chr2R	17250317	17250686	em_common_peak-1922
chr2R	17281541	17281999	em_common_peak-1923
chr2R	17301533	17301851	em_common_peak-1924
chr2R	17325659	17326085	em_common_peak-1925
chr2R	17327923	17328326	em_common_peak-1926
chr2R	17330930	17331376	em_common_peak-1927
chr2R	17333283	17333839	em_common_peak-1928
chr2R	17339832	17340157	em_common_peak-1929
chr2R	17344750	17345208	em_common_peak-1930
chr2R	17353521	17353818	em_common_peak-1931
chr2R	17355757	17356183	em_common_peak-1932
chr2R	17356495	17356788	em_common_peak-1933
chr2R	17357663	17358147	em_common_peak-1934
chr2R	17361661	17362051	em_common_peak-1935
chr2R	17390074	17390398	em_common_peak-1936
chr2R	17411595	17412111	em_common_peak-1937
chr2R	17417969	17418417	em_common_peak-1938
chr2R	17429596	17430096	em_common_peak-1939
chr2R	17438224	17438649	em_common_peak-1940
chr2R	17457737	17458208	em_common_peak-1941
chr2R	17466397	17466850	em_common_peak-1942
chr2R	17467438	17467741	em_common_peak-1943
chr2R	17480187	17480607	em_common_peak-1944
chr2R	17489321	17489742	em_common_peak-1945
chr2R	17491417	17491907	em_common_peak-1946
chr2R	17493572	17494155	em_common_peak-1947
chr2R	17494186	17494649	em_common_peak-1948
chr2R	17497305	17497635	em_common_peak-1949
chr2R	17537775	17538261	em_common_peak-1950
chr2R	17539941	17541074	em_common_peak-1951
chr2R	17549610	17549907	em_common_peak-1952
chr2R	17585325	17585749	em_common_peak-1953
chr2R	17590267	17590573	em_common_peak-1954
chr2R	17593158	17593481	em_common_peak-1955
chr2R	17626739	17627041	em_common_peak-1956
chr2R	17635772	17636083	em_common_peak-1957
chr2R	17655992	17656219	em_common_peak-1958
chr2R	17668462	17668764	em_common_peak-1959
chr2R	17758076	17758277	em_common_peak-1960
chr2R	17766424	17766898	em_common_peak-1961
chr2R	17814462	17814974	em_common_peak-1962
chr2R	17815180	17816125	em_common_peak-1963
chr2R	17841878	17842266	em_common_peak-1964
chr2R	17844223	17844698	em_common_peak-1965
chr2R	17902605	17903058	em_common_peak-1966
chr2R	17905928	17906210	em_common_peak-1967
chr2R	17906637	17907079	em_common_peak-1968
chr2R	17915587	17915849	em_common_peak-1969
chr2R	17939393	17939961	em_common_peak-1970
chr2R	17963386	17964021	em_common_peak-1971
chr2R	17980144	17980564	em_common_peak-1972
chr2R	18028217	18028736	em_common_peak-1973
chr2R	18050357	18050769	em_common_peak-1974
chr2R	18118400	18118681	em_common_peak-1975
chr2R	18158241	18158728	em_common_peak-1976
chr2R	18164101	18164504	em_common_peak-1977
chr2R	18186427	18186903	em_common_peak-1978
chr2R	18199192	18199504	em_common_peak-1979
chr2R	18241695	18242230	em_common_peak-1980
chr2R	18248168	18248573	em_common_peak-1981
chr2R	18263266	18263677	em_common_peak-1982
chr2R	18270433	18270929	em_common_peak-1983
chr2R	18272727	18273162	em_common_peak-1984
chr2R	18296634	18296939	em_common_peak-1985
chr2R	18329441	18329760	em_common_peak-1986
chr2R	18351678	18352104	em_common_peak-1987
chr2R	18385823	18386315	em_common_peak-1988
chr2R	18386873	18387207	em_common_peak-1989
chr2R	18388932	18389274	em_common_peak-1990
chr2R	18400380	18400786	em_common_peak-1991
chr2R	18401338	18401745	em_common_peak-1992
chr2R	18408821	18409067	em_common_peak-1993
chr2R	18413173	18413420	em_common_peak-1994
chr2R	18435234	18435532	em_common_peak-1995
chr2R	18445675	18446130	em_common_peak-1996
chr2R	18446580	18447023	em_common_peak-1997
chr2R	18466137	18466573	em_common_peak-1998
chr2R	18485481	18485745	em_common_peak-1999
chr2R	18493590	18493819	em_common_peak-2000
[truncated: 5,353 more rows]
